# Supplementary material for: Differential expression of the circadian clock network correlates with tumour progression in gliomas
Source: BMC Med Genomics. 2023 Jul 3;16:154. doi: 10.1186/s12920-023-01585-w (PMC10316603; doi:10.1186/s12920-023-01585-w)
Supplement: Supplementary file 1 — Supplementary Material 1 [file 12920_2023_1585_MOESM1_ESM.xlsx]

## Sheet: GOIs
A list of genes of interest (GOIs)
Associated Gene Name	EntrezGene ID	Ensembl Gene ID
ADAM10	102	ENSG00000137845
PARP1	142	ENSG00000143799
AHR	196	ENSG00000106546
ALAS1	211	ENSG00000023330
APC	324	ENSG00000134982
APEX1	328	ENSG00000100823
APOH	350	ENSG00000091583
ARNTL	406	ENSG00000133794
ATF1	466	ENSG00000123268
ATIC	471	ENSG00000138363
ATM	472	ENSG00000149311
AVP	551	ENSG00000101200
CALU	813	ENSG00000128595
CCK	885	ENSG00000187094
CDC27	996	ENSG00000004897
CHD4	1108	ENSG00000111642
CLK1	1195	ENSG00000013441
CREB1	1385	ENSG00000118260
ATF2	1386	ENSG00000115966
CREBBP	1387	ENSG00000005339
CRY1	1407	ENSG00000008405
CRY2	1408	ENSG00000121671
CSNK1A1	1452	ENSG00000113712
CSNK1D	1453	ENSG00000141551
CSNK1E	1454	ENSG00000213923
CSNK2A1	1457	ENSG00000101266
CSNK2A2	1459	ENSG00000070770
CTNNB1	1499	ENSG00000168036
DBP	1628	ENSG00000105516
DDB1	1642	ENSG00000167986
DDX6	1656	ENSG00000110367
DHX9	1660	ENSG00000135829
DNMT1	1786	ENSG00000130816
DR1	1810	ENSG00000117505
DVL1	1855	ENSG00000107404
DYRK1A	1859	ENSG00000157540
EEF1A1	1915	ENSG00000156508
ELAVL1	1994	ENSG00000066044
EP300	2033	ENSG00000100393
EPO	2056	ENSG00000130427
EZH2	2146	ENSG00000106462
FANCD2	2177	ENSG00000144554
FGF4	2249	ENSG00000075388
FMR1	2332	ENSG00000102081
XRCC6	2547	ENSG00000196419
GPT	2875	ENSG00000167701
GRIN2C	2905	ENSG00000161509
GSK3B	2932	ENSG00000082701
HDAC1	3065	ENSG00000116478
HLF	3131	ENSG00000108924
HRAS	3265	ENSG00000174775
HSPA4	3308	ENSG00000170606
HTR1B	3351	ENSG00000135312
IFNA1	3439	ENSG00000197919
IFNAR1	3454	ENSG00000142166
IRF7	3665	ENSG00000185507
SMAD4	4089	ENSG00000141646
KMT2A	4297	ENSG00000118058
AFF1	4299	ENSG00000172493
HNRNPM	4670	ENSG00000099783
NCL	4691	ENSG00000115053
NFIL3	4783	ENSG00000165030
NME1	4830	ENSG00000239672
NMT1	4836	ENSG00000136448
NONO	4841	ENSG00000147140
NPAS1	4861	ENSG00000130751
NPAS2	4862	ENSG00000170485
OXT	5020	ENSG00000101405
PCNA	5111	ENSG00000132646
PER1	5187	ENSG00000179094
POLR2A	5430	ENSG00000181222
PPARA	5465	ENSG00000186951
PPARG	5468	ENSG00000132170
MED1	5469	ENSG00000125686
PPIA	5478	ENSG00000196262
PRKAA1	5562	ENSG00000132356
PRKCA	5578	ENSG00000154229
PRKDC	5591	ENSG00000253729
MAPK8	5599	ENSG00000107643
PSEN1	5663	ENSG00000080815
PTBP1	5725	ENSG00000011304
RBBP5	5929	ENSG00000117222
RBBP7	5931	ENSG00000102054
REST	5978	ENSG00000084093
REV3L	5980	ENSG00000009413
RORA	6095	ENSG00000069667
RORB	6096	ENSG00000198963
RORC	6097	ENSG00000143365
RPL5	6125	ENSG00000122406
RPS6KB1	6198	ENSG00000108443
SP1	6667	ENSG00000185591
ADAM17	6868	ENSG00000151694
TEF	7008	ENSG00000167074
TNF	7124	ENSG00000223952
TSC1	7248	ENSG00000165699
TSC2	7249	ENSG00000103197
SUMO1	7341	ENSG00000116030
WRN	7486	ENSG00000165392
XRCC5	7520	ENSG00000079246
KAT6A	7994	ENSG00000083168
NUP214	8021	ENSG00000126883
NCOA3	8202	ENSG00000124151
SMC1A	8243	ENSG00000072501
CUL4B	8450	ENSG00000158290
MAP4K3	8491	ENSG00000011566
BHLHE40	8553	ENSG00000134107
USO1	8615	ENSG00000138768
NCOA1	8648	ENSG00000084676
TNKS	8658	ENSG00000173273
PER3	8863	ENSG00000049246
PER2	8864	ENSG00000132326
TIMELESS	8914	ENSG00000111602
BTRC	8945	ENSG00000166167
COPS2	9318	ENSG00000166200
NR1D1	9572	ENSG00000126368
CLOCK	9575	ENSG00000134852
NCOR1	9611	ENSG00000141027
NCOR2	9612	ENSG00000196498
KIAA0101	9768	ENSG00000166803
MATR3	9782	ENSG00000280987
MELK	9833	ENSG00000165304
NR1I3	9970	ENSG00000143257
NR1D2	9975	ENSG00000174738
DNM1L	10059	ENSG00000087470
GNB2L1	10399	ENSG00000204628
RBM14	10432	ENSG00000239306
NCOA2	10499	ENSG00000140396
SPAG5	10615	ENSG00000076382
CTCF	10664	ENSG00000102974
NFAT5	10725	ENSG00000102908
PTGES3	10728	ENSG00000110958
SRCAP	10847	ENSG00000080603
WDR5	11091	ENSG00000196363
PARK7	11315	ENSG00000116288
PHB2	11331	ENSG00000215021
PAXIP1	22976	ENSG00000157212
SPEN	23013	ENSG00000065526
CNOT1	23019	ENSG00000125107
NCOA6	23054	ENSG00000198646
SIRT1	23411	ENSG00000096717
KAT6B	23522	ENSG00000156650
FBXL3	26224	ENSG00000005812
HBP1	26959	ENSG00000105856
BBC3	27113	ENSG00000105327
TNRC6A	27327	ENSG00000090905
HIPK2	28996	ENSG00000064393
SENP1	29843	ENSG00000079387
DTL	51514	ENSG00000143476
CAB39	51719	ENSG00000135932
XRN1	54464	ENSG00000114127
CDKAL1	54901	ENSG00000145996
USP47	55031	ENSG00000170242
ARNTL2	56938	ENSG00000029153
RBAK	57786	ENSG00000146587
CCAR2	57805	ENSG00000158941
WNK1	65125	ENSG00000060237
BHLHE41	79365	ENSG00000123095
ICE2	79664	ENSG00000128915
POLDIP3	84271	ENSG00000100227
GADD45GIP1	90480	ENSG00000179271
CSNK2A3	283106	ENSG00000254598
MYC	4609	ENSG00000136997
CCND1	595	ENSG00000110092
GADD45A	1647	ENSG00000116717
WEE1	7465	ENSG00000166483
CDKN1A	1026	ENSG00000124762
CDKN2A	1029	ENSG00000147889
CDT1	81620	ENSG00000167513
CDK3	1018	ENSG00000250506
CCND3	896	ENSG00000112576
TP53	7157	ENSG00000141510
ATF4	468	ENSG00000128272
TERT	7015	ENSG00000164362
CHEK2	11200	ENSG00000183765
ATR	545	ENSG00000175054
CHEK1	1111	ENSG00000149554
XPA	7507	ENSG00000136936
PARP1	142	ENSG00000143799
HIF1A	3091	ENSG00000100644
NRF2	4780	ENSG00000116044
CCL2	6347	ENSG00000108691
RELA	5970	ENSG00000173039
NFIL3	4783	ENSG00000165030
SMAD3	4088	ENSG00000166949
TGFB1	7040	ENSG00000105329

## Sheet: Spearman_Corr_values_LGG_GOI
Spearman correlation values for GOIs in LGG
Column1	ADAM10	ADAM17	AFF1	APC	APEX1	APOH	ATF1	ATF2	ATF4	ATIC	ATM	ATR	BBC3	CAB39	CALU	CCK	CCL2	CCND1	CCND3	CDC27	CDK3	CDKAL1	CDKN1A	CDKN2A	CDT1	CHD4	CHEK1	CHEK2	CLK1	CNOT1	COPS2	CSNK1A1	CSNK2A2	CTCF	CTNNB1	CUL4B	DDB1	DDX6	DHX9	DNM1L	DNMT1	DR1	DTL	DVL1	DYRK1A	EEF1A1	ELAVL1	EZH2	FANCD2
ADAM10	1	764862247295618	395382361255473	519909513349988	-567202570190855	-137035550281862	371125872896917	826192195744049	-469239581578824	-222650467165594	541365522740222	41262176218974	-388511199478417	376094499564025	383780921784105	-190295571236767	-559177184558365	820455057273355	-270332202266133	547029412142361	-342893288265564	1166896246692	-384512807553571	-24281075901335	-177295489699132	251330841969239	-115093679614471	-590939418961922	-168662091423021	614780879191975	447922717015471	174192318649148	-731836664154784	403011371377978	369214785852878	466860945125534	180000770234142	358968125219882	479041189362555	225096515697988	309778501910308	273724624821723	123116544797956	-440515554012705	434656979467931	-620219010479859	172337888981358	260093706387945	800973880280021
ADAM17	764862247295618	1	411865625687048	371168993568725	314725074281796	344011758787616	462932517653284	662818445550758	-387074085917003	-130251071343646	497576653839646	4049828630429	-428910623080974	145760896253317	574203780435155	-374792305896708	104035254290499	152949626224425	-386736345196674	412584471194467	-269999879284264	307638076120351	-732897258321216	-154993068908795	-256503152906466	389749199418742	105305959598074	19740158543586	-170496160629361	652316595357236	197856514246242	26194492588468	-152946098357482	412179638489924	442618541138619	363188018987087	256280749930612	323377360685745	548599021240385	-222724168063912	39544503405443	335183367650039	289291378064781	-471892622931521	287067853319312	120247590961459	1802472949348	260399524259438	27177796178025
AFF1	395382361255473	411865625687048	1	139860437361255	-363030870691912	135681136379694	372071566715108	2612529852411	-197215230972207	-217735367556796	300203208820328	331265066202692	-329321235349498	217497043612356	367332998933692	-219216418556001	343146925077513	-212868556852261	-203157570642727	189037651395833	-221432451740854	-332281560992211	-213951952367426	-812968662043737	-314287831273787	378645121859947	-147430901356135	281069541735	165236399495455	332597231380417	162638472637422	235387377549334	-195787463215707	-147424643828494	261583229385351	125088923598206	102570095524921	582557785049644	74325297008223	-43369244953457	-918815530621673	555270710541404	-125791199187665	-180884600641961	215188220606187	-23471005996729	-860069063553252	-659359294458162	-777287088881489
APC	519909513349988	371168993568725	139860437361255	1	-271058625847741	781886725581849	359154651108257	695117706801754	-463274892894726	-325381860105533	250163102566963	310011506935719	-322204590029804	541009302190122	328506346894662	270287176040722	-110900054232941	-141851504883887	-191535198472051	525977339166843	-452073355255035	-240202043727226	-103772076295294	-295884420195422	-376283369020124	-101081538267854	-379450918249784	-363290706977311	-312176851412928	305876515402312	226064409722635	490270514378678	-166128458009742	201926169642485	304481729184544	383653623136289	208308810830642	252458805441657	265635348166071	542977438294924	-846751152639906	813696041803496	-153469903754787	-325935672596168	552118972833402	-305924240575887	-763869250964707	-310111984906627	-229504747105817
APEX1	-567202570190855	314725074281796	-363030870691912	-271058625847741	1	-208774392029237	867593594961912	-838135973022359	2244302604038	192157396795427	116130478218948	-362627723705539	-327989961381563	-363861800090418	-117188643964075	-260169148430569	-216858807726259	401882885701159	904426341387671	-125683206794656	145183815885967	453367298701846	-251806058478379	161369515377149	331224881955054	512242491347967	281333442455629	164760652565748	281523612633408	12259557934719	200424682088011	118248046873121	382249585700106	571853714778484	-795482499907148	577255642963843	189569107791838	307143965185401	427934088766428	-289708614550471	308415669416409	-247048369369908	287098008242655	-632744762141091	-154943821074135	66094180750485	249502532813976	320971545539935	216696213326645
APOH	-137035550281862	344011758787616	135681136379694	781886725581849	-208774392029237	1	113731298669196	-106142338481192	-104310479764578	16062618099906	-130346655482967	-857848276406934	-104466118684413	166227095148256	-14174824730047	143586325504183	195631615233087	-112556836912039	-160246897474536	-417565043431663	-143111720178908	-103920526308401	-22027146459923	69107485684141	-120332229934894	-617065472291596	-110149734809261	-302738540459327	255592030826709	-899566421706159	-682608101828597	544858482064356	-133316676950233	-145400123015296	149540587453458	-119490756043853	16852181091198	-328069872952537	-497105685925736	-975113894630529	-250590080604192	216037257775783	-141898668257358	454948254448285	-775427371592303	-127772601434421	-140735142069152	-12220888844125	-98480315810762
ATF1	371125872896917	462932517653284	372071566715108	359154651108257	867593594961912	113731298669196	1	266478150005567	-335456774819178	-562953451661165	433184803792769	165490102339274	-230424266320934	-434763958566778	239532308426933	-422509688530812	18041786751369	213441974340119	-141214376980798	121215022264402	-585256924899082	153221858738845	396540803186037	309554083643909	-846458335668817	365620936423833	214395488824845	870050111079837	227592148756319	416116309206496	320020637870507	384797286622542	148120528205468	293750939050392	186529310239509	275319691165215	225787529956557	277869864559203	354519350728415	-168229085204295	186778055479129	364854694351157	8901701346491	-303598211178051	126069904994183	182753202801122	129619881906141	159167967004487	804261661279277
ATF2	826192195744049	662818445550758	2612529852411	695117706801754	-838135973022359	-106142338481192	266478150005567	1	-531223817047922	-158314347285517	48410895805739	429031273537364	-360048365443407	452029596463812	220371578903872	251505884528927	-173420483225818	311456358395018	-247462012131668	667059900321897	-400843354029345	278030918146434	-116324192069456	-259900390889344	-182784433586237	214388198891703	-188241552041759	-204905304369801	-226386670126194	646887398596093	398867791338393	106413688973357	722802984051612	501720063313122	310539257216755	589235778381093	284320691478566	459945847056879	523661413596072	468291780038003	249875067248743	255973776595004	852744590548939	-35339072709677	670441891340018	-117873489089792	22519337990518	-204245135988719	150680472650345
ATF4	-469239581578824	-387074085917003	-197215230972207	-463274892894726	2244302604038	-104310479764578	-335456774819178	-531223817047922	1	689474905330286	-203877427439191	-291097601043064	287471710449298	-316155472347033	-220108588480775	-99020969511402	156476969765556	884995018564795	250417268171019	-401644098528566	367863130006316	181197187512232	244425000400911	133707242408057	149130832674571	-660251866250444	200234813400648	779663591128415	345099602158413	-367687271645718	-133459418626158	10956165450329	217211981487444	-155124721974919	-322166590740399	-288211856900711	-209637320364746	-234502051465629	-231556584749443	-265246894279705	-133786461393755	-216764018262304	-616807739723947	238313796478151	-391992731452301	254767639324762	-148973479926131	459561655479307	-608681277925503
ATIC	-222650467165594	-130251071343646	-217735367556796	-325381860105533	192157396795427	16062618099906	-562953451661165	-158314347285517	689474905330286	1	-14668888901595	-194061858614518	611484617709363	-224367104689675	-435026067394587	-126716110007233	-316642132999081	806923159006132	996852526723143	-36960636123522	-133581076550004	945993055727365	-124519959257003	95656904355471	-306925400545077	889391183444355	517454102347888	685692891090144	-130588317136266	-66787741143585	-458781841306215	497031233896431	135082627590179	47527796048856	235968729997391	-444236622006526	203386963710208	784130544540894	752077584715818	-181731122371857	-608247203354575	148740599304178	-617251343264223	699122622249859	-655153046802969	125639383036378	163160020601837	-855061008525292	-567006930820923
ATM	541365522740222	497576653839646	300203208820328	250163102566963	116130478218948	-130346655482967	433184803792769	48410895805739	-203877427439191	-14668888901595	1	420725045692878	-38033618618129	-264212810338489	330122270141939	-28600947915098	-126392616742714	238506966918028	-294930455486448	244260991643797	142484356945001	1924028389567	-733321904751702	355700682197627	-12994358439657	381830778074589	-293360635537456	-182830499842181	318471864128856	511992162981226	222557418097343	129288382065217	176402624054767	38557223384287	760546576466249	462010324478667	928743986352058	40185488975743	429686459479183	854667607460452	29778986878216	49195267975505	107262504962547	-36195477807756	197523081448811	181456867833189	17934983732322	224529169809079	176002939236052
ATR	41262176218974	4049828630429	331265066202692	310011506935719	-362627723705539	-857848276406934	165490102339274	429031273537364	-291097601043064	-194061858614518	420725045692878	1	-136101448181924	262830212883487	410893429858059	-110095654094131	360698031943186	293405929361127	-323136567762857	437976566286329	163077987042014	-390679644361953	-120292834366538	-214879686095051	-337780726589354	-17151888755519	249255116719254	169279788652556	57265930504772	446164333452148	163275980778896	253136203268669	-120155755617042	-169705185830662	203418361615869	330941673783264	-117591224242395	-880325937928993	147098207724384	296175506484898	299731453096068	259655957744625	195122813149149	-256732907150713	294315018850535	-367442352587017	102258531895595	225095591930042	281204144714956
BBC3	-388511199478417	-428910623080974	-329321235349498	-322204590029804	-327989961381563	-104466118684413	-230424266320934	-360048365443407	287471710449298	611484617709363	-38033618618129	-136101448181924	1	-216992288068231	-110863292370009	593772629768823	272638058431198	175720699670642	31528505089239	-283822054799207	191973473254538	-156358676405979	288459726284454	935866552820707	196801081026533	-23186425191082	113423931533406	866234807473631	416183533773878	-341980954852543	-185371358669043	-673318022960765	924771714486244	-308330332346202	-244606942572548	-256357458005043	-176900466719743	-319423806154815	-407027479165329	-113342970835006	-955413734282439	-173586674294232	75157183273619	267520475112722	-26153758039697	-111055512330485	910626015892284	-420404660877323	160267766934959
CAB39	376094499564025	145760896253317	217497043612356	541009302190122	-363861800090418	166227095148256	-434763958566778	452029596463812	-316155472347033	-224367104689675	-264212810338489	262830212883487	-216992288068231	1	457984304637972	305031609052106	-51321281165924	-32088174944643	-837031182921046	579254811348675	-506134195596986	-282104051911428	-116112513285746	-267974564652919	-392610986791245	-336787264218754	-41234974772937	-248702238350484	-265440502113526	896206470599646	420438466009024	607999551446454	-18243931596674	-521238142449527	304287393240685	273910927376673	571254206040996	979697137365818	181485536293702	44821099570262	-316702713531161	261366366054939	-252677991586747	-163888991317332	472416844773705	-371443757705448	-118681671836465	-430132380338299	-333036551883806
CALU	383780921784105	574203780435155	367332998933692	328506346894662	-117188643964075	-14174824730047	239532308426933	220371578903872	-220108588480775	-435026067394587	330122270141939	410893429858059	-110863292370009	457984304637972	1	-377604509585773	266050266617351	125298837732174	-225693643701144	245946045664999	-244977675622643	246159145218921	118872435360333	-172411034955291	213620677923834	131466540564481	38120342862974	496094416683665	-277280034302719	461883087327059	117765855817308	384078783512197	-351042889648108	-130778214338014	34754916323761	135731695799239	284355291390754	-154510417721905	217204932992182	-167972083137295	399869105920784	430401189641945	43846090238154	-371218439167399	294173162851894	-212026395651456	220590217044903	354271800601279	414410033108671
CCK	-190295571236767	-374792305896708	-219216418556001	270287176040722	-260169148430569	143586325504183	-422509688530812	251505884528927	-99020969511402	-126716110007233	-28600947915098	-110095654094131	593772629768823	305031609052106	-377604509585773	1	-173173365930956	-312048003475396	11412576256901	530118442863632	-100553081024319	-423453362980625	-592459502848873	-174581906677347	-127864014897362	-454683338013291	-29067006882605	-386941037463263	-169682003887034	-324906604687375	-661866469242543	-423633861110718	-240867499734022	-201534852185035	-159246617831044	-154969264309861	-119047721154321	-144542282648211	-306722807624774	426966790212091	-37163293430651	-166873665729565	-253339724198216	199064030357874	188695957322146	-260110299716518	-297418198297122	-311097406881038	-293070945503483
CCL2	-559177184558365	104035254290499	343146925077513	-110900054232941	-216858807726259	195631615233087	18041786751369	-173420483225818	156476969765556	-316642132999081	-126392616742714	360698031943186	272638058431198	-51321281165924	266050266617351	-173173365930956	1	-409153136201858	-850433895874834	-766625184244748	-162820097412443	-165671116605409	288595661782115	113037034261235	-155139492208725	-184466753174642	-199396642534206	219642617485439	780570782144999	-239734052049849	-817720778581353	197427827623349	-11611340493523	-33556282258499	126950573557542	-236254419130416	571006461769606	-142813090788854	-2352742072615	-265087624699434	-196874969227401	331619784815932	-102230283371297	-332904454622792	-1727555054799	-6182065318475	-153479551886111	-102931445023825	-857245077238933
CCND1	820455057273355	152949626224425	-212868556852261	-141851504883887	401882885701159	-112556836912039	213441974340119	311456358395018	884995018564795	806923159006132	238506966918028	293405929361127	175720699670642	-32088174944643	125298837732174	-312048003475396	-409153136201858	1	325220157393319	-449912484339263	890511920714143	296342826876432	-357317899804521	168472381384793	321553806685571	410676608705799	334009736202936	348866311327838	-797465486854199	293134700238111	-390406725980826	175673426900106	236910728853822	339790932371182	534371156554119	710229775613377	16742685519899	184368651640849	267445564066234	-269529659945813	436346071003733	70560468869092	400099149019065	-348211694430164	-150186951028503	385795454661345	302765296644471	355379730549448	35514113773558
CCND3	-270332202266133	-386736345196674	-203157570642727	-191535198472051	904426341387671	-160246897474536	-141214376980798	-247462012131668	250417268171019	996852526723143	-294930455486448	-323136567762857	31528505089239	-837031182921046	-225693643701144	11412576256901	-850433895874834	325220157393319	1	-267712445523733	-750107558005655	-1525693507518	329688811085976	849247077886986	-108121545649248	-139712190329474	-159715314855311	-22585344704218	-969593187424837	-30142497963708	-264663785599386	-111697826169028	172230304307041	-169335210104282	-107554450907546	-519991648214781	743089248981765	-146528984645641	-219438096970205	248132708194965	-233185450441021	-293184020791113	-269094033329734	57676742400805	-17948190892213	931462840498681	-742447037522436	-325632918717233	-327297688692146
CDC27	547029412142361	412584471194467	189037651395833	525977339166843	-125683206794656	-417565043431663	121215022264402	667059900321897	-401644098528566	-36960636123522	244260991643797	437976566286329	-283822054799207	579254811348675	245946045664999	530118442863632	-766625184244748	-449912484339263	-267712445523733	1	-466071935836389	492290192352497	-118666440494783	-285923797715579	-162535765094185	855173553296458	-895707448815853	-18133175779449	-230843852966896	46964234756331	550242182673854	246603078534542	-346899376903113	331004596224601	305054425760025	502803231620016	128586127327334	364220205918533	37571462235635	473515784409696	102179144265671	292310943964976	101809307543035	-340534072981841	643010562308668	-197280857406191	262100838722407	-557603753965117	451765082447065
CDK3	-342893288265564	-269999879284264	-221432451740854	-452073355255035	145183815885967	-143111720178908	-585256924899082	-400843354029345	367863130006316	-133581076550004	142484356945001	163077987042014	191973473254538	-506134195596986	-244977675622643	-100553081024319	-162820097412443	890511920714143	-750107558005655	-466071935836389	1	351670163889021	44485579965007	87567157049586	323407019307811	-269257535049511	205849093540954	116980647374662	622725331425605	-280385704049149	-409614544899638	-153864539735954	-178302098868911	-126266068019219	-412283777853003	-17646542812144	-541789584125648	-295369859717896	-155671897972061	-192276063234969	277863105386492	-415567499434645	190970058864963	165152277013969	-332850397227778	132024820838091	123254897193115	44292350385114	320284913270849
CDKAL1	1166896246692	307638076120351	-332281560992211	-240202043727226	453367298701846	-103920526308401	153221858738845	278030918146434	181197187512232	945993055727365	1924028389567	-390679644361953	-156358676405979	-282104051911428	246159145218921	-423453362980625	-165671116605409	296342826876432	-1525693507518	492290192352497	351670163889021	1	-542218207217454	240401539289513	415913545885321	542999795901846	49509970398421	448921762946849	26791277990611	401637298003852	715827725837035	22053375109845	29926120143428	482110215347574	190797861420485	154792116840553	560702461919634	342924138283234	499016901223338	-325385758942172	44600799562511	978191989183357	472433602302358	-116564290083011	-818862148884828	468721447914358	404849340983424	487405332483648	453501605036954
CDKN1A	-384512807553571	-732897258321216	-213951952367426	-103772076295294	-251806058478379	-22027146459923	396540803186037	-116324192069456	244425000400911	-124519959257003	-733321904751702	-120292834366538	288459726284454	-116112513285746	118872435360333	-592459502848873	288595661782115	-357317899804521	329688811085976	-118666440494783	44485579965007	-542218207217454	1	706487143875143	267174688954186	-237923927930064	551364337623388	-379586427314087	-433716107272691	-15009143723245	537203425337683	14583479281265	110418403402055	-169395478585557	481737187957215	168307541682132	-22967658276108	-216380358498265	-126985505411677	-229634287063022	-32792524079125	-33591466059793	192222255701659	-38561341315302	-185722636738734	131600966494203	-185357947084415	-114196266752695	-960491930508591
CDKN2A	-24281075901335	-154993068908795	-812968662043737	-295884420195422	161369515377149	69107485684141	309554083643909	-259900390889344	133707242408057	95656904355471	355700682197627	-214879686095051	935866552820707	-267974564652919	-172411034955291	-174581906677347	113037034261235	168472381384793	849247077886986	-285923797715579	87567157049586	240401539289513	706487143875143	1	-116858973450643	178960366917463	255425460351093	893862455369795	175929065593564	-567455528970411	-380314849777869	643946958345247	15031313789141	-502874771991876	-167003130593653	-793348556263542	85520417999531	141834725331519	-111462932836071	-245238432880211	-914356940023403	855779480969057	-783384149877363	163228050503404	-18628534551902	284334273805807	535791647602193	-592288087378965	-931429822154176
CDT1	-177295489699132	-256503152906466	-314287831273787	-376283369020124	331224881955054	-120332229934894	-846458335668817	-182784433586237	149130832674571	-306925400545077	-12994358439657	-337780726589354	196801081026533	-392610986791245	213620677923834	-127864014897362	-155139492208725	321553806685571	-108121545649248	-162535765094185	323407019307811	415913545885321	267174688954186	-116858973450643	1	214299759668618	715891329505969	620541780487849	-755168237492206	12505411881824	-202755483709042	370132095014549	257315332139011	184006772713494	-149807541772603	-878873518437083	-180530515208375	-174299849923509	14159268310452	-272860434885157	618672132230433	-5141785865868	836636919965186	956846136013712	-216963817823066	181125985271322	405384503279965	733239375197261	786292509520018
CHD4	251330841969239	389749199418742	378645121859947	-101081538267854	512242491347967	-617065472291596	365620936423833	214388198891703	-660251866250444	889391183444355	381830778074589	-17151888755519	-23186425191082	-336787264218754	131466540564481	-454683338013291	-184466753174642	410676608705799	-139712190329474	855173553296458	-269257535049511	542999795901846	-237923927930064	178960366917463	214299759668618	1	211396385326028	201733535520685	638990080960105	565453534861145	142682165545573	204618636164533	384394570901696	647227176087313	649523397754609	257079730650419	45088228723229	494785430468462	564626300830208	-187658648350903	425034504795719	166264635022194	260008439314903	-302656873912829	132577483077357	564601860558016	316334748764938	373687930180115	264963870095012
CHEK1	-115093679614471	105305959598074	-147430901356135	-379450918249784	281333442455629	-110149734809261	214395488824845	-188241552041759	200234813400648	517454102347888	-293360635537456	249255116719254	113423931533406	-41234974772937	38120342862974	-29067006882605	-199396642534206	334009736202936	-159715314855311	-895707448815853	205849093540954	49509970398421	551364337623388	255425460351093	715891329505969	211396385326028	1	673531222133038	-705755003789576	215768444633055	-142310052732077	125257441217327	174374540743419	130582195919411	-299463664702893	308982590944528	-124162388268893	206156785766135	245136605865959	-348718964515725	591033640485461	-283583297470551	749423035195534	-130095339556006	-214519929508191	154420421944251	363075870238088	674988016354491	746075621065203
CHEK2	-590939418961922	19740158543586	281069541735	-363290706977311	164760652565748	-302738540459327	870050111079837	-204905304369801	779663591128415	685692891090144	-182830499842181	169279788652556	866234807473631	-248702238350484	496094416683665	-386941037463263	219642617485439	348866311327838	-22585344704218	-18133175779449	116980647374662	448921762946849	-379586427314087	893862455369795	620541780487849	201733535520685	673531222133038	1	-209772415018904	25179039725675	-11601986516848	208238400520416	883804872462657	-187887199021091	666667994672254	-910869519099952	-136703916741249	-148689289003547	963026627407858	-438860976666249	487020573773105	267736452574236	684488288294111	-780954848085563	-248856928008929	674764747256885	337395286386872	626576412879062	735596296568145
CLK1	-168662091423021	-170496160629361	165236399495455	-312176851412928	281523612633408	255592030826709	227592148756319	-226386670126194	345099602158413	-130588317136266	318471864128856	57265930504772	416183533773878	-265440502113526	-277280034302719	-169682003887034	780570782144999	-797465486854199	-969593187424837	-230843852966896	622725331425605	26791277990611	-433716107272691	175929065593564	-755168237492206	638990080960105	-705755003789576	-209772415018904	1	-160071669153497	-100942218156161	-161073490157199	-186348942265427	-926916740817056	-328197204659229	-443095150004895	-337757070288349	-693398988812742	-103062098371102	-148234012559224	-385184048678532	-453576648048258	-111560572800026	19186489881136	-103522591746085	156153091594799	314838880184362	182666800259788	322105995940188
CNOT1	614780879191975	652316595357236	332597231380417	305876515402312	12259557934719	-899566421706159	416116309206496	646887398596093	-367687271645718	-66787741143585	511992162981226	446164333452148	-341980954852543	896206470599646	461883087327059	-324906604687375	-239734052049849	293134700238111	-30142497963708	46964234756331	-280385704049149	401637298003852	-15009143723245	-567455528970411	12505411881824	565453534861145	215768444633055	25179039725675	-160071669153497	1	330330301260436	30003960876045	291045994820224	598689224787824	302817122694572	57055416884345	336829766185113	419073645267208	680630320212428	100471506042677	4727899532593	40719268498158	378624523837173	-365945922606487	383606476028605	928948294790074	334786362122932	330692211662726	353494524916687
COPS2	447922717015471	197856514246242	162638472637422	226064409722635	200424682088011	-682608101828597	320020637870507	398867791338393	-133459418626158	-458781841306215	222557418097343	163275980778896	-185371358669043	420438466009024	117765855817308	-661866469242543	-817720778581353	-390406725980826	-264663785599386	550242182673854	-409614544899638	715827725837035	537203425337683	-380314849777869	-202755483709042	142682165545573	-142310052732077	-11601986516848	-100942218156161	330330301260436	1	363292190696983	186671412436888	277883895908767	91013084061345	454991442908574	243624753922365	363849487988549	245573971172353	345428131776117	-100477478113201	240883941803745	-551247115106384	-298668118323439	406128423744138	111138842200377	161068595527549	-194246145083438	-168115758540506
CSNK1A1	174192318649148	26194492588468	235387377549334	490270514378678	118248046873121	544858482064356	384797286622542	106413688973357	10956165450329	497031233896431	129288382065217	253136203268669	-673318022960765	607999551446454	384078783512197	-423633861110718	197427827623349	175673426900106	-111697826169028	246603078534542	-153864539735954	22053375109845	14583479281265	643946958345247	370132095014549	204618636164533	125257441217327	208238400520416	-161073490157199	30003960876045	363292190696983	1	228121177065923	195768474409794	2274467333426	275136338521531	117563003576161	216335427369538	307665776637276	-106468700078667	147050579150616	275599591133161	154229336528477	-303597371858549	123241580738754	152823339472092	227279398659558	158466704856561	884410963706946
CSNK2A2	-731836664154784	-152946098357482	-195787463215707	-166128458009742	382249585700106	-133316676950233	148120528205468	722802984051612	217211981487444	135082627590179	176402624054767	-120155755617042	924771714486244	-18243931596674	-351042889648108	-240867499734022	-11611340493523	236910728853822	172230304307041	-346899376903113	-178302098868911	29926120143428	110418403402055	15031313789141	257315332139011	384394570901696	174374540743419	883804872462657	-186348942265427	291045994820224	186671412436888	228121177065923	1	421702031231359	-150542947431813	241187436734407	225499884635036	268970634237941	233048293698239	-293925186716343	179717326992211	-447153496517177	159808661666433	-237024266626547	103117167842345	491406847123222	339902484355806	132320314823943	841356476483343
CTCF	403011371377978	412179638489924	-147424643828494	201926169642485	571853714778484	-145400123015296	293750939050392	501720063313122	-155124721974919	47527796048856	38557223384287	-169705185830662	-308330332346202	-521238142449527	-130778214338014	-201534852185035	-33556282258499	339790932371182	-169335210104282	331004596224601	-126266068019219	482110215347574	-169395478585557	-502874771991876	184006772713494	647227176087313	130582195919411	-187887199021091	-926916740817056	598689224787824	277883895908767	195768474409794	421702031231359	1	148091507553107	466047633421185	339067333981356	62396297937655	749737037778296	72341387281751	432408173713564	-182571697052902	298166780644125	-229099074226179	308403833979889	481550081634589	401521477176823	286018725643958	211349980786341
CTNNB1	369214785852878	442618541138619	261583229385351	304481729184544	-795482499907148	149540587453458	186529310239509	310539257216755	-322166590740399	235968729997391	760546576466249	203418361615869	-244606942572548	304287393240685	34754916323761	-159246617831044	126950573557542	534371156554119	-107554450907546	305054425760025	-412283777853003	190797861420485	481737187957215	-167003130593653	-149807541772603	649523397754609	-299463664702893	666667994672254	-328197204659229	302817122694572	91013084061345	2274467333426	-150542947431813	148091507553107	1	256736768029819	222311639042404	107819449038996	293275531934217	-380811188286428	675460746275731	212514473022117	231513537662453	-386032503517871	957153052076527	-416551600055174	-176992111472082	-98985061737183	147816050528215
CUL4B	466860945125534	363188018987087	125088923598206	383653623136289	577255642963843	-119490756043853	275319691165215	589235778381093	-288211856900711	-444236622006526	462010324478667	330941673783264	-256357458005043	273910927376673	135731695799239	-154969264309861	-236254419130416	710229775613377	-519991648214781	502803231620016	-17646542812144	154792116840553	168307541682132	-793348556263542	-878873518437083	257079730650419	308982590944528	-910869519099952	-443095150004895	57055416884345	454991442908574	275136338521531	241187436734407	466047633421185	256736768029819	1	159116219773429	407508679048344	529314095745543	432425540798053	187593438132962	700744540640525	102321075918608	-456242977694763	453085193301222	299292122770968	198713938998309	680140654773023	538747025567624
DDB1	180000770234142	256280749930612	102570095524921	208308810830642	189569107791838	16852181091198	225787529956557	284320691478566	-209637320364746	203386963710208	928743986352058	-117591224242395	-176900466719743	571254206040996	284355291390754	-119047721154321	571006461769606	16742685519899	743089248981765	128586127327334	-541789584125648	560702461919634	-22967658276108	85520417999531	-180530515208375	45088228723229	-124162388268893	-136703916741249	-337757070288349	336829766185113	243624753922365	117563003576161	225499884635036	339067333981356	222311639042404	159116219773429	1	46785887094049	316275677809423	-457095216248073	-841791416904376	29912012818003	-179084452499265	360289160643916	191281117943596	233734319948725	408634655311433	-205521438095809	-225812033909956
DDX6	358968125219882	323377360685745	582557785049644	252458805441657	307143965185401	-328069872952537	277869864559203	459945847056879	-234502051465629	784130544540894	40185488975743	-880325937928993	-319423806154815	979697137365818	-154510417721905	-144542282648211	-142813090788854	184368651640849	-146528984645641	364220205918533	-295369859717896	342924138283234	-216380358498265	141834725331519	-174299849923509	494785430468462	206156785766135	-148689289003547	-693398988812742	419073645267208	363849487988549	216335427369538	268970634237941	62396297937655	107819449038996	407508679048344	46785887094049	1	560697033211076	131703512097806	466886468927748	113566730642511	-434929354049449	-100285746394462	39783933868715	476978513952988	229283963660501	353129771975113	-844642150426197
DHX9	479041189362555	548599021240385	74325297008223	265635348166071	427934088766428	-497105685925736	354519350728415	523661413596072	-231556584749443	752077584715818	429686459479183	147098207724384	-407027479165329	181485536293702	217204932992182	-306722807624774	-2352742072615	267445564066234	-219438096970205	37571462235635	-155671897972061	499016901223338	-126985505411677	-111462932836071	14159268310452	564626300830208	245136605865959	963026627407858	-103062098371102	680630320212428	245573971172353	307665776637276	233048293698239	749737037778296	293275531934217	529314095745543	316275677809423	560697033211076	1	308993492095418	47893104787997	948703312953016	356121393930652	-381886961702017	329547425546714	31703594964251	415772088698605	344628356464167	292317364886818
DNM1L	225096515697988	-222724168063912	-43369244953457	542977438294924	-289708614550471	-975113894630529	-168229085204295	468291780038003	-265246894279705	-181731122371857	854667607460452	296175506484898	-113342970835006	44821099570262	-167972083137295	426966790212091	-265087624699434	-269529659945813	248132708194965	473515784409696	-192276063234969	-325385758942172	-229634287063022	-245238432880211	-272860434885157	-187658648350903	-348718964515725	-438860976666249	-148234012559224	100471506042677	345428131776117	-106468700078667	-293925186716343	72341387281751	-380811188286428	432425540798053	-457095216248073	131703512097806	308993492095418	1	-139351649185797	-10839730527717	-215220654030374	-132800164224349	552928809309933	-335393626998592	-251670806739771	-311265444892188	-268365490640484
DNMT1	309778501910308	39544503405443	-918815530621673	-846751152639906	308415669416409	-250590080604192	186778055479129	249875067248743	-133786461393755	-608247203354575	29778986878216	299731453096068	-955413734282439	-316702713531161	399869105920784	-37163293430651	-196874969227401	436346071003733	-233185450441021	102179144265671	277863105386492	44600799562511	-32792524079125	-914356940023403	618672132230433	425034504795719	591033640485461	487020573773105	-385184048678532	4727899532593	-100477478113201	147050579150616	179717326992211	432408173713564	675460746275731	187593438132962	-841791416904376	466886468927748	47893104787997	-139351649185797	1	360275436456094	737092092846713	-167787442536218	-133196935282557	974448339067636	585309439250539	723296479079728	745211670098438
DR1	273724624821723	335183367650039	555270710541404	813696041803496	-247048369369908	216037257775783	364854694351157	255973776595004	-216764018262304	148740599304178	49195267975505	259655957744625	-173586674294232	261366366054939	430401189641945	-166873665729565	331619784815932	70560468869092	-293184020791113	292310943964976	-415567499434645	978191989183357	-33591466059793	855779480969057	-5141785865868	166264635022194	-283583297470551	267736452574236	-453576648048258	40719268498158	240883941803745	275599591133161	-447153496517177	-182571697052902	212514473022117	700744540640525	29912012818003	113566730642511	948703312953016	-10839730527717	360275436456094	1	487330623146958	162594895370762	245155326262522	-156225378900693	161782953991517	681189218528513	684929624231291
DTL	123116544797956	289291378064781	-125791199187665	-153469903754787	287098008242655	-141898668257358	8901701346491	852744590548939	-616807739723947	-617251343264223	107262504962547	195122813149149	75157183273619	-252677991586747	43846090238154	-253339724198216	-102230283371297	400099149019065	-269094033329734	101809307543035	190970058864963	472433602302358	192222255701659	-783384149877363	836636919965186	260008439314903	749423035195534	684488288294111	-111560572800026	378624523837173	-551247115106384	154229336528477	159808661666433	298166780644125	231513537662453	102321075918608	-179084452499265	-434929354049449	356121393930652	-215220654030374	737092092846713	487330623146958	1	-228520685282977	-5164082492334	105082679328571	471015786947258	815468476704069	879096077194715
DVL1	-440515554012705	-471892622931521	-180884600641961	-325935672596168	-632744762141091	454948254448285	-303598211178051	-35339072709677	238313796478151	699122622249859	-36195477807756	-256732907150713	267520475112722	-163888991317332	-371218439167399	199064030357874	-332904454622792	-348211694430164	57676742400805	-340534072981841	165152277013969	-116564290083011	-38561341315302	163228050503404	956846136013712	-302656873912829	-130095339556006	-780954848085563	19186489881136	-365945922606487	-298668118323439	-303597371858549	-237024266626547	-229099074226179	-386032503517871	-456242977694763	360289160643916	-100285746394462	-381886961702017	-132800164224349	-167787442536218	162594895370762	-228520685282977	1	-169622934952767	499130379220348	-721691095417125	-641517800181626	-141341019391081
DYRK1A	434656979467931	287067853319312	215188220606187	552118972833402	-154943821074135	-775427371592303	126069904994183	670441891340018	-391992731452301	-655153046802969	197523081448811	294315018850535	-26153758039697	472416844773705	294173162851894	188695957322146	-1727555054799	-150186951028503	-17948190892213	643010562308668	-332850397227778	-818862148884828	-185722636738734	-18628534551902	-216963817823066	132577483077357	-214519929508191	-248856928008929	-103522591746085	383606476028605	406128423744138	123241580738754	103117167842345	308403833979889	957153052076527	453085193301222	191281117943596	39783933868715	329547425546714	552928809309933	-133196935282557	245155326262522	-5164082492334	-169622934952767	1	-188342254445283	189558280007943	-121203288870951	-967696986013116
EEF1A1	-620219010479859	120247590961459	-23471005996729	-305924240575887	66094180750485	-127772601434421	182753202801122	-117873489089792	254767639324762	125639383036378	181456867833189	-367442352587017	-111055512330485	-371443757705448	-212026395651456	-260110299716518	-6182065318475	385795454661345	931462840498681	-197280857406191	132024820838091	468721447914358	131600966494203	284334273805807	181125985271322	564601860558016	154420421944251	674764747256885	156153091594799	928948294790074	111138842200377	152823339472092	491406847123222	481550081634589	-416551600055174	299292122770968	233734319948725	476978513952988	31703594964251	-335393626998592	974448339067636	-156225378900693	105082679328571	499130379220348	-188342254445283	1	149943647891276	203144159183796	731535528313456
ELAVL1	172337888981358	1802472949348	-860069063553252	-763869250964707	249502532813976	-140735142069152	129619881906141	22519337990518	-148973479926131	163160020601837	17934983732322	102258531895595	910626015892284	-118681671836465	220590217044903	-297418198297122	-153479551886111	302765296644471	-742447037522436	262100838722407	123254897193115	404849340983424	-185357947084415	535791647602193	405384503279965	316334748764938	363075870238088	337395286386872	314838880184362	334786362122932	161068595527549	227279398659558	339902484355806	401521477176823	-176992111472082	198713938998309	408634655311433	229283963660501	415772088698605	-251670806739771	585309439250539	161782953991517	471015786947258	-721691095417125	189558280007943	149943647891276	1	41973969544791	430438322864019
EZH2	260093706387945	260399524259438	-659359294458162	-310111984906627	320971545539935	-12220888844125	159167967004487	-204245135988719	459561655479307	-855061008525292	224529169809079	225095591930042	-420404660877323	-430132380338299	354271800601279	-311097406881038	-102931445023825	355379730549448	-325632918717233	-557603753965117	44292350385114	487405332483648	-114196266752695	-592288087378965	733239375197261	373687930180115	674988016354491	626576412879062	182666800259788	330692211662726	-194246145083438	158466704856561	132320314823943	286018725643958	-98985061737183	680140654773023	-205521438095809	353129771975113	344628356464167	-311265444892188	723296479079728	681189218528513	815468476704069	-641517800181626	-121203288870951	203144159183796	41973969544791	1	852303294488056
FANCD2	800973880280021	27177796178025	-777287088881489	-229504747105817	216696213326645	-98480315810762	804261661279277	150680472650345	-608681277925503	-567006930820923	176002939236052	281204144714956	160267766934959	-333036551883806	414410033108671	-293070945503483	-857245077238933	35514113773558	-327297688692146	451765082447065	320284913270849	453501605036954	-960491930508591	-931429822154176	786292509520018	264963870095012	746075621065203	735596296568145	322105995940188	353494524916687	-168115758540506	884410963706946	841356476483343	211349980786341	147816050528215	538747025567624	-225812033909956	-844642150426197	292317364886818	-268365490640484	745211670098438	684929624231291	879096077194715	-141341019391081	-967696986013116	731535528313456	430438322864019	852303294488056	1
FMR1	213814613904382	704164113285181	-772399959104516	383761513764971	-986263550566089	-548915650439026	521545251045951	380040468478224	-220041172315402	-571584511897477	258973441604568	979225957802722	-194667636616839	269359896373703	-237062178493447	16695289557719	-296657758423509	-134982672214076	-727271135904074	309223967072037	-820830107255805	-845868471853652	-179662149403293	-337999485252388	-948284184600255	-627993297040068	-172011270456243	-309090763624313	112350597436356	136510029335473	208514611174568	-965518398730881	417193166353016	244174724631964	332271271624559	486563600178093	-258729380139707	21056540156787	22001602499898	432942462741022	-671817527349028	-132263732844455	-473174372012143	-174612988417005	37361739418455	-1004425427369	231919546546056	-101518079102901	-107084023075235
GADD45A	-134358803716563	-290425569782181	30170391345027	-361429342337917	-166143922313718	-607915038993345	86347235977558	-285096530025041	303366269987792	-147964762081096	-254282276463029	384207996766428	20173223156086	-158315460231464	356455768629842	-208854432164505	473129393723034	557428540480758	959038176813451	-202033179369947	681460480368792	110512254600593	406495029949338	553540659436084	973973563041108	-133052650700362	171545438565264	321155124678961	117781636473887	-921759514389353	-811892003807078	260573371607776	367562693586285	-41450640053175	-496645796476457	-236504588849944	-170470771015813	-295017435764933	-258336921270109	-263511185041253	219666735789117	264922182773121	716788671622465	989196697216803	-248377620916654	-674911778932872	105371218662004	812799918695044	103474319243354
GADD45GIP1	-66267201230988	-548824197414458	-474161617956958	-543854282586374	377023652706861	-100880704990373	-290818892834019	-72784691511303	548888659826823	186164900309339	-495351606111281	-534657229427583	374802252867231	-43861140884314	-242702060555766	-493820197225897	103879555278849	446361796188392	405172206734316	-555839589157071	289884981700914	664639733448057	205504168963649	20088019777081	239148145139235	-728003429819078	180851307593143	852930177802603	212789076496973	-548494058804288	-277757573975308	-638343332570588	194553881143376	-187669424585437	-311229665744669	-432102801011882	-151090679892432	-275118800952394	-313053041265148	-292004799420526	-776458834923391	-413949586100114	-197679076631339	248720385130846	-5725284843629	27125565559453	-318123708999185	7.75474e+08	-685474868481626
GPT	-371396291051848	-465198095310595	-100105624734404	-172474814631248	316220144441942	7485091449998	-102276027174176	-33823273138466	232237557220208	328949458795139	-642374870504396	-33789199732283	14172115867963	-229794869825802	-555884107970999	141821968003087	-756773595761671	-191352766185741	31021099653739	-426307690401776	274734905242651	-219536747611758	406511714475567	227707070527634	-16538163756971	-90418405920205	-291446350039324	-356759422526307	318861173519382	-431372091550576	-196508212782157	-350740003032075	-227340368929414	-213852660061741	-332727424529617	-205234964192068	-137945038784737	-102029265186871	-293055769626012	-345524671035255	-357549796342905	-279665788972059	-425910664535505	352245190172769	-199739764248582	138919498608145	-304395568733483	-288328500482926	-341221500071695
GRIN2C	-250980294714962	-320848441866472	-115925274246386	215718506802927	-193814567689061	245403008210426	-276693134268092	-137935463298424	-581794769976809	118051626131144	-171874308873242	-227500571776899	-436918811322552	102058695086731	-47785658628425	344231766998328	-727933840941248	-337331795621985	304465913606472	-160782441171201	-301550903228585	-381586683257277	-144097409127659	584225648577162	-315271801884206	-264395273744563	-408367625265106	-440814700411656	-829623809746755	-442576460891595	-152949402086955	-385307493791479	-206935296642487	-211490672074766	-136161503445767	-238073141239298	113890850453315	-6654309276579	-28870912205111	180111236243015	-447587519463019	-222907178581808	-439825057960083	236503838105731	192323923011163	-116522820624578	-340195626925369	-428512327538965	-407487727502425
HBP1	236694309570673	404400457359705	446568336778039	-272397582545592	894289360859175	222942501498395	448414091699867	149485149672308	-831794573022731	401446241552321	321339266279958	878344988056647	-237169488120631	-899783251835665	293138069975594	-376513205531944	953902259827314	-501946622471032	-202613956077051	662117817619281	-682968026406962	312020662735403	-173048928030785	131552902179779	-139379482183512	335912284520429	766029514262642	109891569331779	298652934868273	353094498112253	168295162179664	275751966162232	549888722298482	18912301032717	109008014638162	189092518201157	211385451482951	32115069106795	345961414057105	-247645773062214	22391708098181	339045292203757	193118441283109	-160330568685733	120345814959447	224488638481259	842821934457921	196606797657576	94486600918663
HDAC1	-108021804768028	114281850238148	423727934933661	-297761109827844	-155874433589619	279268720813435	174971629044584	-263629088720275	913133021917646	112360580740226	-587330483815095	911556645816491	-590304999092873	-160746246695739	327520152705278	-310948230894031	406335208958136	277441560571466	-281420411048045	-153522090138562	695789811781621	196894021909592	-261908960755843	166266626746624	727089917697093	131021076107492	180191712723205	447285546618487	210085189317276	299667601087669	-2060098939695	814351464243533	-125590385588036	-294710040582941	814302767138523	-293227023022888	386903619508972	-109215943125802	-115041133032187	-472905983994585	337326349406955	600780093009602	684980480628263	303077695591959	-215262210936614	-470205987180577	576766507445701	20013478896488	195859078946056
HIF1A	399192624586498	489288486445879	448815188985981	150994794333853	106499113431859	586605983460204	388932948424511	310355730891334	-123762777760617	-107365600299436	316067477373174	163030474353418	-323908187482954	342917879030661	279955434667031	-34975970529156	174371278594721	-136769954402948	-127781756198614	19574750790318	-167460414175815	194904409302807	188224974356238	835562146920441	-124553650062356	234741111616308	-594397882372146	289447486278649	453212232168693	299885959086782	206981254835482	422522143019208	781860766553068	222815011247538	278325433137328	216953700901547	183918653168488	245159211775379	32581504652912	-995994664894401	111613462399889	256934067072795	466880263482991	-357997945322208	146987715659282	131225854410468	133061217682905	936725672589375	716477898282952
HIPK2	387521551481887	302797744950764	14184318263845	404380780342938	933339134885411	145995254439058	141038832223196	413474728631509	-220268562967968	703141125565927	372941185137567	-254994644764445	-404749422079064	14527207296962	-203804657262655	-772770338137632	-11782020100126	-323239764859927	-172758097626091	180844740547422	-240575057743592	921421777526247	-247335022523687	697424248607265	-325000372639344	272554844749148	-311335316676265	-346510768407409	512182952591645	18252253301593	164363977663778	-205085526383906	745159530973178	380663318372909	938075874830274	163387062635316	304336305706206	528351631945724	296847073036034	491252672580661	-105596725374945	478540600810206	-213543940976561	-408776002362944	259225281430416	222091628746283	326663455799909	-150748515209	-218990503064061
HNRNPM	-310472599877821	-129013710351382	-257179886286962	-590461149799013	50859755863976	-895658683626511	51259294019943	-427792769958415	349943639424334	984558647924412	-578955374737944	-323713170310361	982289929821597	-56269275467217	-917620599543922	-334056742365745	-108344778535031	309687205872217	737648464320447	-428689269830383	489098263817008	425253268056212	-74950250979899	22603257466741	470801149559392	364101910007791	425424184803881	315778430886495	241157409188136	-683672521096472	-372605050085322	207995011106394	186000920359018	221984160227334	-12619751321356	-211360844772995	-945903227440954	-139410649171962	239994703580455	-538628353537518	389071131128399	-170563535661991	292530726201321	264159723802877	-434784852216931	466118437355915	221066263588112	46862000513169	351374868407181
HRAS	-687132954908117	-759515949872956	-504481522948129	-363677414901406	125301690736968	-240892435121181	-441352107627615	-635489984801007	426195246401483	159249197312125	-645746700761847	-490648043166046	462263859624486	-222715508022183	-42222030472655	272386496842231	-100470304179232	-70127203717794	414270829541657	-456952965532738	232102616623581	-259792527742859	131187196189925	450650281683041	130805314669706	-385100156705328	555433096858234	-138788661966765	-849296450045419	-678770713361763	-334643079333096	-241273254861729	26520346852987	-359737984198766	-331547462921555	-451269414969366	-167845806759826	-34647928387389	-469596045075045	-918353800079461	-220578578007266	-363181692941162	-18058134846365	455984415209723	-379475671786739	-416170067827963	-774648107236005	-201189238756459	-201900842287305
HSPA4	562132829062515	469459993345907	307892587269853	523798733848524	-276613279172865	312273400106716	194838075609539	573571775601414	-379534563787806	-901168931337861	853399041207274	4120694805662	-218161171039563	453792323162869	507940002981778	-228242763738076	736510987188876	-434536624960795	-160312941714814	567458876517	-532563894447427	-567751641805382	495287866486196	-344340171750284	-148734411314913	-10868041496447	-540652140457625	-485190855223271	-41686584550039	488865879058132	359090859582448	349378677743153	-344629926218251	144166622719618	458210959740076	37530716401048	190547656781566	113961206750341	333064643056754	316612866876711	134726577388125	375481316911448	773365540714301	-401251809571804	390209427457818	-319777602603256	108883552283338	-785433965861993	-220845577807607
IFNAR1	479367613688321	396984103855845	113595316085938	289058591412634	46395622248613	-208071037743818	158688480397534	370534393038625	-189488658428871	-448244452681483	254495315441716	225327206033428	-149240302002673	227524928595726	392925898948216	-222716452790693	300645462875386	21063708349055	146672771784566	366597125944512	-22216170923132	116138578835919	359724665464865	-104994805766089	-717955425294276	122276765263041	107927753234373	765701863278309	-250522292420004	36711751696835	314625910341796	322793652170287	152117746831504	227597379684726	411867458076024	406927844626781	157337382444753	147572771682711	33640628530439	100107686134106	212894609268009	-111467309393946	166490501688953	-601618494857753	194101772466254	347643488368548	107582293595818	-127682931152593	692667281053373
IRF7	-29614454538649	-91492340906762	148071248683642	-414551424900101	-665199535476943	10304516164067	607895150680384	-499630089288029	331802958128304	-53592193550246	-210222785831226	-114860745787188	204860168353442	-293756420995014	187827956315403	-326223567548081	463405764025755	388706837080264	671834378132054	-420296738923821	226298353355564	105880421969073	168915707270395	224554768651324	171103361453506	-614350589084767	208112285476789	409119812272926	147662376215289	-16285846589138	-328655034460689	115729144857354	-754662104907647	-383416638340693	-412715128546297	-349771860898367	-227596918492617	-390250805350782	-227681725254349	-493654861635699	675688153616156	107809942825167	793348563491395	147435450702408	-466593287017336	-626269778769523	-395435560613569	16570993412183	137921986850628
KIAA0101	572964376166619	189502695512666	-109150156018566	-251449928608216	22828991138604	-757931830770045	882790396349977	-936225798604878	266918032746989	-68677115221504	300595061662076	133475904519858	811370515898308	-283643712291607	418647082107825	-25469311007096	-1926178177875	279849951668501	-25908059729856	-314444707089337	253669847385205	410710798785866	610532282499299	-44877503420741	819534645634609	12812658377119	731048133991471	716135097892831	-543065270099459	22686580910547	-58293275954848	149177894364858	116038867410286	116499489257314	-214679944864372	-686295330239641	-252643644692092	-187354831820453	189359669008001	-275307461944393	621953848676051	32987153528945	907494880040067	-201305037096866	-158402785775025	562983177639188	341207632294028	749579212013792	824217739603888
MAP4K3	425124253452879	385183708299362	310386123430334	456592751231349	-124246021901405	881344011414429	334670963397021	532481842679451	-270947651764613	-851460028512464	422949021728659	325366457881016	-336959311592281	29424471488789	15060442994225	-15592905096386	-127053059779968	-242127819377043	-276285326351674	433148760576999	-1025918586506	-35285730389567	-167893587902805	-124683848298683	-230975064647902	105541260599515	-255865963449248	-259427773259512	138066315390471	296421376319113	386801375775478	178585683473538	101817292259171	263338523393923	33155798403545	435547370519758	15289853642157	326801594395265	322735145073848	402763790495494	-877558004266248	217750803697666	-931328780370636	-239517087424175	549544118744859	-266232400573569	716864156655386	-124033167789743	-792599167266176
MAPK8	662540465639934	457402102328028	612008831238108	568850449899311	808337534236227	-693357652797938	206939895648452	832498675761892	-404697110562386	-188023620396451	430126484439475	216257024928013	-329885455500531	336343641144464	-100680375875835	157613830674067	-278347683013186	748637747103389	-181563565623087	563763007385899	-29675114677679	174205704179694	-200941305478357	-135872625355876	-181646261729775	259314475891473	-25881573307819	-309203899639585	-122446045300565	508262650671769	359670791402392	-193185562527056	624721952522724	56355106756132	11081614079226	476158856081207	331950783043062	559402125838962	503162305074579	485904540227145	137973613643809	129085424447369	-192456353631309	-177294637879466	622835354452838	504866865929977	172306242045766	-594493698048155	-78508511088165
MATR3	350204758714519	144379344128647	-130162917136735	484838135631845	223994991458502	-911855990497409	990313294143068	564378609865581	-24597886712993	546978223597926	261245056688745	106972449970384	-232910048326543	387501803503417	-26187431005919	198677677122371	-393683551263757	627260991605931	-139760753567067	574301588777776	-258845864492707	694574959898343	-254984805932078	-121987768485018	-115539471478846	193182667758186	-179453842822244	-29559747114069	-123899775840784	334870029610037	433274252812764	205820588203804	16096943243753	588187206868642	769717553012129	503709124195127	307267640439235	590560142583224	52316800181958	478407481085801	385732907483462	512606420393793	-271388018529788	-119241924533383	574248809736112	179024021198277	205125602312853	-783883280902868	-124608811128761
MED1	679219087403946	714901518311909	19300677122752	356311990065731	313448934166313	-114757589963715	408741796124801	717121012388666	-379192328944515	-371114478926245	605598510611609	33615168976571	-385098888216942	453411585760852	326436514310983	-340631564147986	-137168480173218	35939440663601	-301076543184922	542287581643528	-226810546414478	435325937251447	-129585919077755	-511369930657647	805537141840429	600738173112346	187306703222739	14799194086998	-12724913084881	817457090061125	308397118392458	268324271709815	218961922894882	733109623554339	301665152860307	541683522191977	344230442487605	583114533763446	756909103513303	68792620739126	536049605747275	190523127751723	382528310122711	-435171853944661	394381119494786	2515674408313	39668765787216	339869119115892	340119270036128
MELK	103157391326822	306881707224217	-333401011320858	-210252612815013	229254557178045	-940628917395689	102289695562168	367803343823254	-332842364259585	-663831414354502	800629577979862	187431966235055	278607503543943	-264098599253626	502464273390094	-292463833346822	211428035315375	33492176635552	-313715275059166	546718061404389	194700754603284	452692199881757	181189755413633	-607320546430847	789908425766012	223897487251209	71938475391823	751790138339634	-612494823784644	314048096712962	-964389744508065	152136034788733	911631403961398	166570889652172	216261112066628	435707101667147	-168365226785606	-101009897293406	252377619716176	-304304184694052	660477127470394	117949121124334	92667350362835	-182312719241679	-106197298404981	665373613705658	399794432569423	805218522278503	856543049773518
MYC	123935598006026	198609991052783	-182603367488245	-174667149642316	570217087173736	-137546390234304	240195971062659	774393235828299	191877127905832	653424160540246	326681648165695	-153794102344107	-107735487572896	-309113797946329	-977373741589727	-227772602794599	298424862472954	443992975287221	-511890907298094	-44926637983878	118249488092402	374928292461065	-500447414824426	200871863059983	206351203663521	613002520977777	122088992618089	145299177978645	130481585039287	236170388695381	325738516438867	295374977269002	289847146519392	528039006142152	-423078130468925	898663241354433	197089879576457	351821043924239	359326999451476	-26574617969834	285281870016163	-74473872175284	223665641564289	348165885273717	-126897416043508	61359126875137	207070857908991	328144706965432	190850300094618
NCL	845798616368543	193580046168298	-237079453157676	-156048220232824	54645563221524	-151232344250162	198954621107624	134081035585455	142075938842957	212716793641934	749623772950093	-151450685416889	-436753943233225	-131685738624795	108270609405918	-333883632718488	-190974932965116	335217567682361	771568172806019	-784050720555085	679370139594082	364219528179437	468399194692505	-147508975067318	239521868826493	393934276963467	302154614467301	150763510671639	-510577767744538	175085108902599	-187499975580454	945786284641729	33512843595596	464476093386988	132665749502523	50897478500197	111069366104695	185537693089847	456789391383635	-294994979642856	397276961942372	-197218434290298	32112817605816	-1980918770988	-126722868954248	433839150165483	283250578209328	2585813082989	238271452486056
NCOA1	389335208139906	396333266194041	291440460521337	683991638574481	-197522922746696	184442306931426	190840225681947	57963593143832	-375721167984046	959548604741714	291618909332666	134069856087221	-403152932165203	394309064491274	-656547420407358	111350063017367	-609515538842663	-238860430835287	-10874798852263	364982615078396	-418316240969774	-150463757808479	-839103851310759	-129685235186406	-462149256681927	561534117699166	-438759613230967	-445394465025534	-196028252984946	275845104884175	192460467053147	652274217988595	-441223823833357	256716837324988	284057747197569	386724655584174	392753544847596	394076661712506	297161050789971	400841441219698	-202657841380323	11063838053132	-291243242579713	-248082877975258	499965823566642	-116031854379913	-13310190676073	-335695921095691	-344893309825339
NCOA2	846463822720899	680444660613358	304892746012982	703726465714742	-810282216481491	-416657202615313	30530312161152	930693250214669	-52738908283547	-162569835014299	566196914174469	39593277786854	-417617486635225	385136521678168	159076503488626	-557260198176849	-143396198081456	42088089112337	-204549711790801	567280743096735	-404313394403332	150218745641955	-120304827338307	-21312810402789	-288669462453323	25105279062576	-265114267849944	-285065756831015	-219796047585656	614140374768885	348627074811471	728000862758683	-406025732904007	47119259397927	328329208992094	512024572211138	34707404056135	46486795843058	505883267535552	403338308831407	180661285923047	200414298715944	-227533521912617	-371777434281286	584454206664589	-684123472080253	868819389564324	-105542709821667	-660168997560977
NCOA3	633370971809381	617927162170219	432091112677271	237583434974636	13872051388239	-106764392257596	505399354148537	577708803884948	-249949709284672	-12789453256836	65535787826335	346710118962604	-415227865798502	853009918594674	305939342539976	-392276967451263	-432284836817476	231039404380563	-243922992573783	361021861609872	-121792073438159	316363475128672	-286168709461752	-691211258173042	-639634990253773	443950425779218	-829699842942621	472730243505826	789474555300613	661972432248818	268066567941023	345015718076371	147134012384526	485005418820506	291369615269841	490980209910343	193305139558912	424403690168754	534861249287471	-208092970492437	348836610145998	280872714471825	212860634248458	-429512030105731	285223064323079	218514653047722	208084790531002	257458817830795	193713805965748
NCOA6	559389518614608	557237843999506	737613762644161	360171066355215	304857948774823	-16239044693193	333041978856954	654838348137603	-240586696408788	-714790633865724	533998583259855	240216449820344	-302378077379085	-346470107571943	191002398691035	-237939953586332	-254781842451124	300684160633334	-223594692450136	353114641448101	-950109309072431	358323780738353	-811617471098998	-762465407457638	157313230013511	535640465991183	940791294565095	-178163165349339	-74097882669983	662578427483992	214874037257964	184376829804692	311405843764672	724077177060425	831085596665546	511593012565904	244854170483968	459482321937701	653098034179262	157754876861822	56869635999206	7411359509319	347015649351189	-288546436376978	36380198258946	211268687188446	430651092154279	346689586192296	273632338997915
NCOR1	797573692115383	684493412245605	306291898966485	657372076681618	-235308545785529	-115356828812752	219665980691772	864167370330133	-49268894650802	-108188576006696	481940210166687	396867710001939	-403082962197069	330695947713366	307920315556102	-993841790114819	-126254262948005	849852561778143	-226002650703574	573208173229478	-40834582129763	949206631431958	-982228856004758	-281966822418003	-140550232060582	304396366016861	-101070136933524	-128732724043319	-317967280563115	708863355284479	289051434267447	125090627414817	297754838804137	509794057102347	377799769934008	508601405124583	317064532023101	415300754496282	57089934553869	348088461054163	327184228161661	209568826103511	137852606986109	-409763239974157	532943131533722	-799296146491525	19191802502136	109942552355768	806162139637873
NCOR2	101508578343098	121142783206841	-168819790804521	-131537677641744	391785661876915	-120794709316452	152704546035767	106707650219717	57793164651407	-500841205769195	308974835091776	-49149604791266	-363420501772178	-370782213611297	-130977165274408	-223977382521596	-199284537242001	422235422497187	-296152362968118	-148180551009948	279835355603975	193372200363281	-155592189049044	598478359057386	218344262423027	442622206911626	604465102250553	-153138775475419	128530886504827	183679921791135	-187548942203772	615810521677526	242972001226353	386313268266464	-107795372454513	369643299141197	132283438429752	221474930472746	223239437721564	-217056895527385	392048680595119	-112125943688163	178275201925748	215857975323392	-992288204054311	402810957799517	177498849810681	306696699886309	203456134146409
NFAT5	527558567294929	373921492094065	455667401792628	555732876330532	-283850260532334	-185737780848715	279706587663046	636026419328333	-324738881862684	-171677093041107	362843275875007	53539685670863	-264422559733236	444447546947387	153760356089854	65086236469277	203991748903977	-649307080898525	-153393944926253	52526743153122	-304366040997073	-187888221716417	-720659796418382	-202133219942011	-383404571750526	626500564834992	-371755165732289	-275274406275677	-183805799318139	49050558602246	377061894556297	264290364681874	544994910468808	179695981798745	193466670283046	441303387852994	174475318222959	266392890190597	19408023593135	503771535242091	-32943042970365	357115769723071	-177595712590004	-194855209254454	604510344865111	-256300164161658	649412152337063	-2095146776426	-20353103963215
NME1	-421712374432241	-334779850089328	-547174061494053	-437487405364538	496606570637097	-204145058846055	-222354239546235	-405848011288314	350921870252933	200623476913387	-324457791331491	-187565336376855	356232687722486	-335656408659483	-1067497832825	-102976737623338	-133737163391829	337550584384553	197495627324721	-146129962705631	21451379370478	2116809518504	751757043344378	103996314122897	463431643045709	728359553562824	423851225837863	345766033469735	-104401738958722	-170379543122363	-981334224053132	518671268791249	238313225313493	910306411229839	-231342407698895	-185754856916821	-899074595001375	-13510131845311	177640198354853	-205910436417081	283132475470666	-276262779917866	353414857544739	102500920355426	-323699741331049	228479581218807	304385068016413	297380262754023	285005374939233
NMT1	175609664010229	929235683248777	183515961121058	251677292748001	-224052082531179	861951568790896	-828725428715448	235832978388756	-139429374393159	-21628770258141	-125110830302792	920814982708204	-107204970972166	333364266826272	407115871139416	835799976759095	188606473846142	-135636959827536	144822444229394	33872514029184	-511677740378986	-17794568211837	-997121203282056	-606945789535043	-34984915691034	286766829406846	-336402176787786	-160991188427567	-293081636432101	12602580823618	209222410357506	245187683880607	-652060674139302	-594864238380698	101528322262887	585758151395419	37476624208569	109459218567723	-808879182929072	280221909408499	-245219442170504	305907106798891	-352355755959706	104401480882032	218478915277581	-205473861453607	-106626436963633	-429200659871666	-348980064046767
NPAS1	-185786254078099	-315175944891895	-208956658464404	109731108784538	-289167437137448	-108576245371542	-432953108772806	-632700513874652	-7406225965229	-19195412708583	-390327547865685	559547872447076	256610239852617	218038704217125	-152737210663791	653071210951492	-602842653070794	-181684685158707	934795242663414	501840137704636	-133217285819768	-390359496944338	132357090103093	-217998943124524	195044077224211	-43132503661339	-135880360665298	-144705647286443	-185038544126328	-291501155967499	-111121792470156	-29160290227079	-218376916307568	-312636949787438	-668095545937313	-23152958481444	-245152402017273	-306790115191788	-372824220697954	280177948202448	-174056635103423	-121915778847048	-827692762673637	200426579041603	439874566203918	-323785871564647	-137611220794244	-159393147660309	-104393351697353
NUP214	380048937234707	415873522417034	844176892311507	129141265683895	271286829729647	-100470014603165	22623423742444	374728936026191	-240622148970848	-260368450228437	396084847363802	137608153295919	-19350290470351	-186571996592762	185831198328668	-340769657315346	-146444086630885	324439088224332	-19079468702784	101234061326917	152222324666317	38119957847262	-102028813623808	286397645264319	15967859777046	535164996677607	221545484600562	125456904545175	-717530375529964	533452953180302	861336386645107	10463618581524	205745749120623	483964323481808	125241098605662	245259464367749	197757042090228	349141200663068	487448150936476	-994466902888897	531225888308172	878438075303225	360858250014219	-234723777366921	68503415162736	235969190516092	357196078172443	339318368264434	333470995643672
PARK7	-498448623843304	-384797550627525	-464111308557076	-331453537915585	201307581943883	283000611074477	-168563970985611	-480092821351945	19975341946997	255888573269843	-503516337056028	-362135830267041	129384622365765	-888098265051976	-173471840621077	392296013167251	170338280135215	-103936740501731	803493016040174	-240338753171688	-173081733787741	-193838036617503	-299366557622051	191079585290907	-813134508816432	-61021332848694	-131965885675155	104285670946582	-170567491925749	-329135879810447	-148411935513876	-645876779770928	-278890680605252	-276986118010432	-142048841919417	-41922984622187	204273865152673	-537299706271848	-262411210360309	-266910763079119	-366931105444796	310501627015596	-215590433733539	549596378441549	-255346336220418	701525288695351	-819614234502222	-157669382730692	-192702329889644
PAXIP1	287525260541864	379941016291758	-51047137679278	-165688800594873	264842386333885	-185292297258103	194546705122607	30507478211511	-103043302094946	-143710411144193	350013371021069	279994421511759	-141708135714319	-253254390717758	3557058232947	-23028411668793	-248654817397319	231439987122984	-272415015598588	157591684926087	286458829118713	422398799832465	-10155811722192	-960722226396248	422851912385676	32349474854841	42682922109922	226691702134043	871093330593663	467420629141934	659268685606868	152449684640146	11602627111299	467439100347023	-888370931553671	285712950858976	-170622273533436	148016665208846	518972454761624	-144768982276615	666006993774269	-872910615064058	569777858387078	-256120833889849	168480982383452	138870808316203	408708901103201	687653859631911	575014719648506
PCNA	-86716842113634	141774498945013	143580608597944	-329998108978777	20291769769404	858021336418673	121662823297228	-216773710908593	257634465097305	959517216944102	-887640554186447	324079918250984	113263595749738	-289532900030736	485406645691974	-332357018647558	106792795221798	190011054610223	-147152779192709	-447906457356379	101437470172448	489126583638702	116149236227557	644462822279884	67206653662218	159237158614872	776164691251006	71204362072404	-937533516696643	212388213728691	-63357087166891	225851391377426	110994539357034	724782714587624	546774426181677	-110823282506149	-141450096347427	-14735247030293	263394772892044	-382538285982491	542984390627237	139790839047773	695242848088498	-213186542005628	-203734285156475	251181823258605	381414717639431	58337472192761	678119721931183
PHB2	-222735792376561	-11544375794538	-336933292556129	-418802575452417	66433557830401	-138340823659036	252506156908274	-204737403499979	26448374386901	13919072105199	419471852995338	-30241822794151	102348874453374	-424051097497158	-137114918810735	-23731519007186	-106198738902531	353656732656295	1744469830927	-229157690415991	155354152826399	432870288189924	-464947307229576	276632035498161	332993354261303	65381864467737	245798506280928	166891395548507	5343628582164	967210671418128	636567977951486	774652518716921	480980857290517	400105667594109	-17687535805404	252126808468363	234919981285794	255887726976153	23499853890477	-16403274732359	168261347116884	-177701449657828	186433029282709	14053782679398	-211529058374515	704540669734508	213014740490811	258350915201547	152706841088082
POLDIP3	151270714478992	177436560453414	-243319579782591	-213580017630355	580302341145194	-115804343512377	233903487902218	180085137958458	196865564881039	937759971773601	272513545192256	-303393325590729	-144338704519961	-230511105909787	-205544433992612	-210299482035262	-178301288270416	354374138024874	102717654687724	-251006458652816	-288333094384522	349290638065805	166706493735951	147454502539339	943276314481749	547856693120913	474127501131311	-376754391662939	367014660919478	279510182694575	119100126407973	529262121741339	378339323707117	661249368945706	113815792120481	257636045550412	370950202858644	49574652785255	486386314209257	-106941098187169	195470117787472	-207753468681745	74125517888031	-775561852808597	-29546478641276	597434060603215	187829948992887	972131170280534	303482909901514
POLR2A	417641758667144	274985219094167	113094290711797	175908121910204	171639207134116	-190055825229094	155993148344635	431765865478228	-222425179551762	-116841068750597	187952536949639	152584111214888	-111048141187497	-327874829035586	135832168050184	-469841248504047	-157304965493093	202674522506531	182623593119067	747582319217831	-743718028619449	360402424098663	-72654773898849	-169532817726284	316985226538864	368535206196459	-547879990131618	-15698891446327	-214037371635108	373528894780424	497459785341436	-103613524769545	15158816601758	42031969146901	129467308825763	186717865760376	251945860633804	221023784343818	263162258404828	121249664030971	357664327406883	122970031018215	974956902202703	-559499327459811	156719362395151	634035889512622	122114656874289	641956542088123	435516838387814
PPIA	-539637445090658	-449232829072548	-45724923769302	-364293480541897	217512447416628	-742743203824475	-387883115223911	-503670918055466	302631131001291	242984208620083	-57330633192252	-233800618370076	360755224538141	-159765545582841	154583417534471	68688458034913	-441088917379375	289042204354025	17228663797793	-161984751768385	103230636110834	215030550997749	545369689145722	-222303300537241	32665108173939	-212722011514819	283698731359428	271990189905715	-120533967141367	-399387820068525	-151306498902768	716866381128214	947682412111402	-151181160262864	-149430166228963	-336203024430319	-198049323516557	-272434086081307	-21327722567164	-194056882345856	-992353617295723	-197262830527388	178423186765152	163035063773361	-259464492189976	999425505736438	167179627410534	11552595185362	150146951604571
PRKDC	692447565198383	730358028337584	289001512346649	458856573596188	709728116331193	-703865311167553	290756216259911	70846224502969	-494745047685843	-279734664537289	509678944799237	522054521749281	-399631367961341	193064540639522	514451309067088	-274415889425732	-728069797466174	210176255889514	-399227399986155	570908759401986	-33847230354299	296321098234614	-151070055846227	-195784963602431	886515647403648	416166372726855	220977859290041	208486922984374	-279723758580292	767530766249169	221029790803331	247528367181082	277151265332158	496824849865521	447434237463355	483573563853016	28413224956059	36386511352882	681416225316143	11788496205146	517984594426284	307219419098775	390010669448421	-412076695898359	384368398033705	-163720420612002	315821589749197	304598780403272	384485200619258
PSEN1	313508736596017	130514293496822	207663122502019	151887105501429	207409674427178	-611924336795176	-329349653467743	132680976554772	-15953401558855	485784127609562	11252628435361	-18631922714548	-301369172971395	174134391440673	-566023056675929	-38481223049929	-292016152475521	-178714746557969	-118199321566451	110707274940732	-217817858779336	726575228482627	-751334429774548	-627127401195552	-172688000228851	854889934802547	-132962680555137	-129677169553675	-301716521057258	597572432923203	200659400342019	-323815495072602	-133722623284853	157962560431222	100972222023474	877049259170221	407585355803703	150834562474621	107669902574411	-412350023334718	-137902131497447	981711775561676	-133011091962247	-116212637438869	66152588826176	262606251998273	-954369894297768	-183431700863865	-160369814037418
PTBP1	43704058475722	352099015678033	166274391332781	-416703591987127	259899281663928	-568818328497913	342941749868073	-17178322241587	102677459647416	271155266963303	134593382858234	647027870935968	113281670455945	-483261656552903	519502509814389	-580589356360095	228867705597878	311030085205718	-178686688845285	-22449379562539	288504590900009	538926412678668	949105613944272	140176207220731	492203315182817	43831921096683	549582206385826	614074672449078	138147288191843	284983156104242	-177943467595118	291727868439876	175070244042573	151273420304436	839892068076462	-696212286834796	-106699985158484	-905295259287931	273762475338764	-572571267814404	606316271484472	179325462766526	552915153871202	-100326937852551	-314269639542995	275580747195387	399546036363667	659368621277016	597093902771456
PTGES3	-164122252277101	-155463870439593	-135629152508702	-479981314615835	205982974438741	110076921836218	18888833166234	-152248849149621	183313078724114	23250115259904	-167321418664309	-26684592004807	-603039144969827	297744471304467	-105803839544568	-757390359873228	-289598691210748	-13039885313883	156747080200164	100096427962155	-122963119421358	105576622640745	137358481846262	66678044314249	-216241404796303	227024275726592	711750731813229	-126360077215852	-830690712824537	-107956065111686	206448346350615	200033984390289	150358973974482	166748157451249	569052630349128	962413744729164	129945947806081	901107863562568	209383482066594	-36638784479547	-186873717882799	-877971195772951	-950322344627922	-168708268092161	-975437072265631	154846679916971	505293710254011	-151024936492682	-170108971455739
RBAK	321836144772756	475101169613161	180771484096774	208549234430257	224725105716081	-13460156049257	29800233156705	371034762568239	-235353770163485	-417090353116474	435301452132393	447095195168563	-215983050472072	-174114317359296	388051185687331	-317535427501282	-128750474254761	687177740444757	-350104550950323	312079248536517	130767211539384	199676701914027	-782951162428969	-120085036394093	852296291609078	173018888072322	2243956601002	167847653201798	173459353590762	39954763406309	133891699431178	272905956405287	850002322186999	263037624350952	103523630839218	364741193763524	-865787467924685	178234690834012	423396640476183	866743764922831	390903382768907	874668565905769	344773045633602	-378314021815188	292425151639386	-267338840564276	297290105262251	431699943778666	380618500129168
RBBP5	635497884642132	515516041876067	248869338955492	503826740941934	-1071182198779	-858246630316152	231038881418481	725431655650977	-473643835790589	-14274259086891	278153430615932	42292028165344	-210711198052214	312315220517495	332147077387596	562194094765437	-117987205598995	-359242590843602	-201943700785597	505994367880586	-332510474079792	202181110229049	-898488965486135	-226535266711336	-118521337981705	156834115449823	-540121366716617	-959459478862226	-203004552440854	538537758417885	319164218830076	12001550499526	204928740734517	328653196939809	2076292687318	463450256984569	195300018764142	275085889936008	395398188430209	425384520790178	264902761541837	271198549472859	114548155736374	-29511998764292	53058609779682	-22798923589642	200636460351422	204906048859751	460478387722562
RBBP7	-657911446305953	947980532328938	-181512801835389	-176926439373466	365593184019944	-281142085150988	179257229202716	-189235618605632	491954176288842	785982181992811	146853222277939	-131623338390131	-108693965678531	-29359587962389	-112564190998445	-20001076324017	-136652073777178	107113718832882	107987657264629	-103304526228603	172702168366666	226385347020487	130660785359663	175930224981815	114444971689236	258042551449333	184870593275013	-524902634599544	874716450192809	123993868611507	141565318605582	163405297164929	330745706626654	329619134560695	-416972946965309	376872627043861	126652423232119	247575050243877	362250358067219	-292337506030461	156212058962242	-23539183390497	894879049533428	-234095042790873	-508340041740608	322921489247516	539272226467695	18842718588036	506878346124171
RBM14	-129478218355735	154472094985737	-179848824875713	-336323117249984	467052920805205	-73855711582776	128355057424171	-10641283953922	170537681623311	749833321001002	189920522464839	-172788900103936	811571856783247	-52695720864805	-112095180861022	-317187514202808	-129128528411263	308196536276547	-875092920075303	-225077499597476	347463612165155	404003669952251	-674395020856137	226394615585853	399589504449059	497944053971078	339584701131281	221814650619158	208643590325879	139566819642887	-166252908241059	968390082981823	29723784707645	437879516482882	-172266398408742	-712644475259589	12050953853436	23947297497706	324401879460544	-291583104932339	471996737292802	-104895749632411	284566092073192	185093121314284	-176758594925791	445527432016428	383231234068889	435250008777465	34105129374669
RELA	-131138257022399	126039627756249	-348271776997979	-386057894513473	408771670982277	351952919670078	303380859453376	-224229285948922	304532600121809	80850929626487	16856333870291	-321329429120686	-508379074548604	-53973542415253	-297255670539121	-41246644165075	209564956941264	356493781419539	13232334918523	-351902887038296	123524677280991	394335338186646	136150294083299	322380224046729	144815699130045	515317909137249	232743316030835	170321937328348	142493623300847	809229889911357	-823894038857194	110069522715878	281199417955859	271494659764338	-861615873846521	-937588314155849	328930320924279	205028261386543	174716876937433	-448037834808408	184542985565679	-939701668285201	842188119377455	352331187632606	-359917047378839	520471478462912	12295779615172	209896696026222	108565538353562
REST	6358929787248	695871780895565	659048563371514	362063996859213	-280749065524576	143808501553229	369537875104387	537394526260084	-38194443379727	-118639737918604	354880729188509	436575421792146	-371686638279091	248776353373067	517771720128031	-271612739758198	277803865323486	-381300532106928	-394471883219387	358912488248262	-361227463380281	123506553802195	-203347326851661	-153759540525642	-150340437622213	221947658652589	-555706416361684	177633278453444	-702794275683461	543439709950451	152337373519063	190247062673514	-136952903399149	789705622500592	384229757243113	184484254328651	239945899450622	192087688826057	263011738746888	-519352873794145	1460877284858	656587824457595	943557328303848	-161915937446383	287187212770556	-189135725457246	131085562844214	969793860120973	121070285261893
REV3L	550449385899776	48347892055468	164169658662527	292785564302534	15400083774775	-231347071095143	221847999322297	561573303731287	-18138278770625	-160909666170437	582735747349115	233682592784973	-281357680357877	445846665554373	168845258758311	-162961353125949	-148265568832944	193161343901207	-244098712946598	361947702376551	197708734999805	32223382749355	565468630059665	-527881966680373	12141362281811	300308724283774	170887538732734	101990657208442	785877143088086	516391714721738	204084979987533	158959663231216	46154219901513	471577560528433	97597845187154	431750010202846	248965876699365	3712081799785	56227442923649	135598962771293	404297923953034	22573058812585	319785686088558	-362938681057709	30409088595943	18210604441164	346168608373837	32338350073045	33444027833133
RPL5	-246042176694622	-112441061359798	-120588682678608	-368406540296337	4867074909983	845100203153485	160221688400583	-221173681895309	235452986349403	248971787807841	373785707999876	-255732652217232	237708023490855	-278883417039931	-182798457807861	-216539881772875	648233040532769	343228248843717	-557738443150647	-136237171610186	-105667045329079	38705368531942	-293857149013784	361952323070796	155410731018595	495936527534641	145040510718363	227746996971735	199998200519718	716028081214346	933587305952009	167580360817439	386082929113602	295592708619537	-901400818448155	-944141215469395	360058908150901	426579535791618	15900947420881	-373944196217311	-434106873491043	246144090299784	55597888268272	360278927043325	-119075346790649	712947423086802	17927032667062	19404903111188	74085309100019
RPS6KB1	491438473462239	469392445672945	194710606923346	303244212400406	172462004484985	-103218558533549	396017957929624	584347121621929	-250290810307749	-420006584914794	592477056610114	407909390219594	-259784478029367	142738212230714	127921253348976	-262551128892441	-135031140003221	273524441598378	-243283091043706	574750624543328	-673540228122273	269125854704307	-968380204834017	76146463408186	-200580127654242	438034811787315	659112304473974	614199515862139	108698224145784	618671634608895	460663051154826	360326402903932	232270612085995	561017806153093	1007147823351	585408439772513	199959095537346	565843584652556	551448229415895	233988440338718	329593590841462	165735062627654	220563820405628	-341349788466877	487580009596994	195159668136701	360702286028237	234337838661905	196624201952388
SENP1	513270137079985	57469997444558	133168979486868	154166390117135	314896369899158	-183789078917857	501231705834409	532242643630039	-209701806030342	-914340905982639	56340593888689	338898262746347	-305027464791969	-110209189295518	348309154313767	-375097490168189	-155467159166343	337952611459018	-283555664726183	355494937975374	358354452979441	429298510014849	126337873013794	-81734801459924	335741164664684	496077714815649	384072551756038	278041886486071	-553686240175653	695784364450266	211970656359421	30723378241877	219803066972533	620909686110971	149545048586495	513166739718811	110380285775028	353943466102024	661876040015026	-408044324969965	647834995971841	97844560333048	584388946273244	-448963745222379	299007174400738	153065117609682	47822235790626	568950130112843	536443981163125
SMAD3	215309480776877	795868579485179	173677409286369	1215538954686	-484533857634203	127917542444822	124889961213912	914645849351502	-137388454081337	127468596132069	593224729659138	120579613619646	-379241241873081	844583740364236	642538711228526	-805821673771033	182378620189353	852066112012845	-426024353752097	838074574465965	-227202761027501	-792230860491983	-174635352371777	20847516959822	-221777228168986	722394568258443	-234263430661247	-642347964758654	-46119089509344	112919553902014	10622046564829	125209570406938	717084100419292	-838568468963114	563756941187574	200233423857998	389652063781903	167974332549359	-113074656658128	275909607371436	-179942691652725	353443059104267	-204710607312611	196933641878532	800588086202477	737117347411618	-11058846274331	-158921439452874	-185967299052938
SMAD4	234398469986479	310815265775909	126255593971609	829531738011362	371961718449254	103489418786572	375796850452511	298940690423831	-102549293056719	100665342185642	395975138504216	-57801395015968	-339547961469562	-373582600292084	-489074426454815	-220011613712703	-144937497817002	116177679761305	-29028937621692	166125423774734	160195080948541	364611523057309	-259360396837474	91706597521195	545389455488322	537930640490264	337602864201872	853832740820892	160929956643488	426161312505082	161060086817834	16105748285695	253374279955934	576200581465494	628388061049771	379793950597575	283364937216369	476807333981617	563166718915132	-432987116215495	156102965782097	189463606640338	119890175023524	-715637747408513	217866224277142	415121030242105	196594351621246	265146676051614	127793364059751
SMC1A	575645717970839	619704931538723	173459850268075	374701004723841	191957926407823	-301273770877557	329010473720932	615806770141722	-36691407670487	-280043360124893	475469909025656	259547761259929	-423601121557499	278640873870266	309657869109707	-244856909406699	-17378500479699	214119671817739	-297136473923438	370597797354321	-163323275986386	372627730005641	-672981587661415	-131600810497808	180675599210637	398077614521554	254491150558779	108530020736369	-190577762788081	681153704572094	146555108874798	146110201689247	591756202011154	612871188252594	302331868295949	429829498513583	208274979995866	382772079805545	73163692565768	482187705063936	523621509412409	979477569377074	444102337148105	-437019795743174	298684341439815	97845984644916	296009662880711	349843197572549	374151545868346
SP1	50458539778869	608077183892428	475766495437524	185664017053347	162022841390318	872862853451381	613905051161007	402269051469574	-133770384038209	11171069624224	535343082822384	22861284721737	-385380473229103	-517542376231165	345526570231183	-506694390746252	176645534931603	208929888657951	-20757838628782	18229367082343	-199719891656043	368454076799095	-108083410558499	885186701794416	-185818090789944	536018689941194	10317464450842	191734390212249	298608400870327	600062902460791	205702452975011	341020797407302	154216665420816	422229321408389	312851554497976	340377567130178	308408526416584	387240395607586	491329786936798	-214105819027231	284705923109568	332456503634677	224739427443138	-351848883623242	117630113014377	22089105262487	22980193368269	236223400369114	201609038703782
SPAG5	308680252425134	909898313334928	-194848545455417	-116396497940227	742920987917079	-184843015019301	-152455231754055	455970322027937	-53494371638966	-146391009376295	170019450297011	25008795248791	102882082063231	-184032013902268	271156802029251	-21192650371047	-190782094974404	140334452666699	-216937853342086	136402621693935	332594417295919	214657812527672	392995744141588	-189257082713062	727519616572332	-361314285992912	623530261371723	534541342829823	-263207365842804	182835614452242	-177812975863321	-692760543327947	178094786686823	893177412416608	-108852025855225	640266342316752	-365203578668031	-201473814759882	153672068135699	-338115592915003	630922962440336	-999223251219885	773429164384526	-126982521774049	30375161614451	-164705563690462	378316442572437	674716768820711	769737069413043
SPEN	490755261139383	514236395856683	387930067603642	341488490551338	312982420024664	107422616685133	331010986714555	57747292977718	-356999574876313	-149768146021275	451193544227259	240259940760305	-372447438516485	604770605422119	900345361449615	-190188380519286	-440398013827608	146648021116742	-37676976054224	264707224328994	-206252182296782	21519226063232	-458884508931946	111287813729378	-104216342098961	492639029369521	-112899677347973	-218086285638111	691871631611688	594276168628024	36593460640557	350909248434146	853302828825148	435899776009909	176187885835238	233513601394571	410129000458047	516554659451119	463261032699605	-143761194205106	222894903174359	490065037214826	542165478568095	125809827616639	36573082704953	110733971369109	198157491938419	175763592902651	109055205883419
SRCAP	427787367946842	450450828470666	422508919149131	200590409908969	29928341708788	-116149693957528	287071278783715	452829212340923	-19162987750079	-120952085166572	486721144105763	122297013040967	-272590906585494	-220258710510621	561413566361164	-270582403904022	-206087213617441	34442803429946	-173900776578291	42493133136096	129610053508074	236290618648038	-146849801711776	-808926839283741	994123513592894	57253574505665	755226109638883	-718255898514697	-108470132902256	559138059807813	-748071370908791	128029247864587	206543096835276	594791453013304	132605183129819	30026721447803	194260034621784	31888255604127	531219709095691	373335368481387	53345703087034	-557772364182682	241495262009465	-16090920113925	107447802372041	245291782400531	201573203283934	282710230329048	224700603097736
SUMO1	-485060474508135	-505464958755225	-328744678215745	-243207458866338	949819531437663	310404837847539	-197185962554334	-370130987389978	22406732631718	233739481628047	-549432344861612	-255813125826038	29040441976972	140493610023828	-201160444332169	205637543504077	-466782838402524	-123863389370709	178560779265026	178608133542653	-720532939079406	-402122034423943	-951412744369243	373969773504713	90402081380724	-212241773530469	668968224962039	100529347868135	-581019766002407	-329757303611669	999392718748981	429221904736099	110627253712343	-120764439628272	-12018779834572	-777531875553962	-127167770121453	-998140055771893	-194018115705138	843237225888894	-27300842649176	3444415612596	-83478591346309	203458458841174	-289118646911128	-357039383700167	592467920443371	-147958960701763	-121318675534276
TERT	-104147166337721	-137210086355925	-317003113428748	-688445000389115	898506501396962	-269318814601685	-142004593793218	-10449220347481	106723629745411	-916960610719486	-514804927245834	-191343059359765	230671026702951	-189291235994126	68416512419162	453941317665881	-217077175529746	341001815044275	203150063118458	-154105926451812	342086350760012	-805548345074656	444275239847743	-21177784647298	265767146282558	-251226241313011	295985287148065	-10159640643827	-138779785486951	-157526317215942	-117062652698801	-506627995814116	493669719220941	-37800218657538	-683304570197862	492533102046298	-40529188756854	-310853958713402	-11276680026659	70503483810465	280776428229634	-552385069477725	263359824145231	-308237123417548	-157146309521734	-577237002031161	661822667455809	184305770630418	239510088432071
TGFB1	-125601972484893	676242822331384	367928640766972	-382719920018876	-116522304066238	243373645348869	176601084075633	-381976844640427	16791382709533	476323719763746	-130317238353198	-109706294028985	315765978698808	-177000835232076	179656197834971	-321511260680785	549233425468382	363366574259331	-112156586841188	-346651704543349	175442128950548	107611576081121	-538198208552259	164161482674323	294747279330567	760419956826634	257461461162764	349154957489703	173389003436696	-1365282231303	-257123244345863	738101099294633	-123948929371543	-365778370533327	994937103580001	-433867305650688	171347942607291	-180320194390618	-258466030750856	-616436622350195	-118601091991377	423935209905622	-615757749248697	261959286450696	-442013492764507	845312246181267	-129719723906229	687562198902792	369582259920046
TIMELESS	154123919227773	328927082454734	-367947717091491	-196923103673577	282654199757766	-132879041555872	147219787882632	45924622041228	-727049997737577	-205703793036309	118095054676998	210678677636547	-436468396672695	-312045682108288	482825747674557	-353883352855161	-721173497522816	338036457647664	-304924857099332	314911484485839	248737036319709	46883199500296	540311667505629	-771418997446928	762256979423043	309930553877104	715174855948026	69031948889211	-105279694362849	369808358024401	-161843505375959	168712958610365	975387728753365	274688235497604	732688782555945	648851023000012	-172663080652677	-9238638516183	373922145717373	-312227690056573	793219329066161	685404198299771	865837468850023	-214231002343186	-109939728029784	389598064703423	462139886182634	790601986746883	848968620599004
TNKS	502075817218414	314943733303977	-316540867384206	376294036428889	266865207442321	-257783219904604	177132184731257	59529955226802	-22627809376828	-102285237176908	494074914629044	152608662044056	-236498021046297	106379481814318	-450756730725137	-923707947978905	-421001602778273	168081524795801	-100410283494098	386718110062055	-378842472255047	168378607317867	107064749189318	-649339939515119	-76712146744546	26521884033678	-329200566300565	-238185468552705	966709810474166	41637909237001	315956878612364	169218323123249	188064500430662	594092284150596	817537858030658	582814897344203	100271661241137	470483204855858	558707987453708	32191571064498	290711605337896	-243044091454537	131045061562348	-443351564700797	383781831711108	209264528343561	287212333693666	965250776563307	506087381404642
TNRC6A	287398754905414	281669683744944	303796141746251	251836725224303	-639448547114532	-153691113112071	321210046103291	364365109062976	-128095487615679	-155315479134247	655541657050039	415848245663588	-227616719221799	-976123916761921	-813071475597081	-199698980597187	-112814477975185	620289443306115	-248034845612449	986127812897341	234701503158159	646176757083078	-179835129858753	774660292608539	-182383349855057	319720789255501	-169624344284989	-161960163580018	404658754936565	383220780726603	645577584046922	110756135283437	362133688361104	26476548329443	-953505073891422	340967472892499	590642165994236	29732688265404	273784353499011	184310316155962	168244114890906	531091139699	-556510197103178	-804671329662629	305968185556949	527973852654302	604702249208508	164193137978476	708720196759837
TP53	695958829254437	256008219206523	-183365974629995	-206723955626283	47429863820525	-176096923524839	108340226954831	-483129082387427	402559157727091	311244399435397	163362157001593	-530631957151242	373678390028015	-393232026094335	224066571044997	-35199924947586	-57857980405444	386775632275475	-922147180592668	-116777346241711	212352853109074	447596471333194	101957521646134	456445437756838	430740168761941	407727744424787	516920598915277	417095624469935	-92274188738912	212342887099765	-765695182484649	147443077861561	179365584599939	344409585261828	-147690648390911	17077460439936	-292696598036622	623228765954617	332480793381624	-307377353334497	550829177018176	-178284461348442	526430141749977	-247581215378223	-256729769694139	325165084327598	312989377884148	504608636597894	472278906113568
TSC1	21539464233774	114445580468074	-519949406301093	323553948132576	698361290946069	-133276260502034	-297762852365844	372986757054859	-10760348673557	-172146198228172	455784792656927	11464031121501	-139705993518334	10204031578969	-491391770334405	218568188724999	-366093467640882	-116133281946464	-845659289620168	163269076254725	212678083709648	-112565931222948	-175314722515811	-20415587581986	-254905814191755	115167706389633	-342458841637645	-455584325949238	281742249407329	121017772864575	479119543475672	-261924071856852	524911202193585	321572726692487	-154549438281675	288656311876552	349670208169137	33226507928665	149103542927135	426425638217422	-726141014746778	-28487479370473	-235847029409442	339192585589463	322581602723883	5393403781446	-528852350378534	-120178530176608	-161923998628797
TSC2	-109412054482141	-132769078197419	-335251103434005	-195192388130735	327202424293844	-208733780220814	-978320816421106	-312164768288717	151858427838988	-651110921129961	223743251600073	-696829313017688	715327661366739	-403339077599325	-374404781388349	-279492766686653	-350363416534564	224574662917743	125871394337511	-238229805357322	501012591184604	134699480445172	-137964810506393	753179712822896	26701366676264	360403066834405	320705736286218	-137029531896013	241185690632683	29311785305066	-240010619968543	-236111408762788	237234573528259	302239249411212	-294866359853307	723826426969222	405372605239387	104187789625052	10301856927595	180626903517703	343104200532572	-339193664969208	804022228913895	349712598671298	-123708781676953	337040197503976	128778254496459	260099882830762	164934565787125
USO1	526387383624373	471658102650874	622160069414671	326377802365975	-387584325784954	30637201340508	386077585715294	451823973064512	-217611477664303	-190837160522761	313272119875981	48105170550573	-2280206762252	370639756802487	410560047406933	-177800319027556	192263704645308	-110875502081549	-163093152270986	430904740654772	-329427229389079	-137290991162766	244237840161253	-18842558788653	-342373738470401	-143459483533947	-179368258412086	-710888851088578	101904628257927	377280286961428	446733033398653	345948940366708	-530146564056519	-127563260229002	270257471754549	291025632729408	135040479329585	101320685519038	126624355500444	259545126493338	-447252616832623	443294853070219	-114232561752819	-308905323144572	384113358981722	-274127667182621	152894544223833	-135912051902711	-129245152209055
USP47	331548482230769	204691496529535	593991401056098	48496092754126	28472298520204	152951260387829	206746352991098	402062576579823	-198242150318815	609902056997311	297515681140018	-383655447114024	-22038009648906	168400167020557	-125891019103388	-433589030938815	-112223441933539	101660910789863	242455923718871	284429681459298	-257945684214182	-933280167014049	561940011518983	-288860197225033	-391327756963605	934949498153737	-254508361753214	-382491800392387	-610109648006031	164315577842907	284024146614731	185784123432723	285406083223105	295380059166882	129421770748237	31908188242737	280278687637753	434901581259195	315428383240558	241383486971392	-107548859609776	-133285998539564	-217337278219934	-282914413650377	361979337182972	114796706370214	-2.25057e+09	-298199400735336	-290663489713337
WEE1	124895813479191	329631237175563	211414694022874	-162953258650981	-365273936084528	-318135999615317	250385328038404	-183033550931837	-152410488004132	-545201427284878	197238994529687	251164405093379	941369408923745	-186408312792416	646306314277817	-393037872142055	180805738840091	279184157242839	-170452895808359	271955731813757	960536179038999	318432957654448	1636029914497	-941810880641122	458391274218573	121563569298136	596080393566721	632656904659255	-159063604295075	309856765490381	-855846038903691	284306755883743	42255269307221	-350742042248081	19127237980557	682203398407279	-14529166487927	-158541561266642	217961975296348	-272095440808349	505408034037835	222180954885773	611262483417699	-221531629499076	-795145828136395	-610844654028129	335442639746929	555619579986422	623127147180227
WNK1	626786020804694	504938592144179	402967928905085	422833631734875	-940678921568763	-130391393512038	227733691850034	564762927183595	-367511043082317	-147832915358953	430448184387547	254397559235659	-451857119694512	261381709893246	198524636850145	-154443645198511	678459382135756	-252388553508216	-212523452943181	37763682295473	-373077784883632	153973688941181	-183421050864641	-1053355041018	-180598073385781	375591481091915	-132830615862833	-925322729801576	-142675136703908	517438278463639	344277268053189	796396156018197	120804765221767	328392885023873	258937572923664	327542107756957	26913472291661	362451484996419	330206743909198	2459852132556	820875092052403	299948880211593	-42328774295064	-207093462608371	363426582575389	-291435700975731	534910847790322	-902391014919364	-301035375710518
WRN	67557622062377	696725332043861	234504212224667	343711512087228	150521702645528	-14880841854702	357635763829804	667742480422616	-37104153906438	-127420497406784	650602733148834	50848679655149	-376626309291274	266101669586172	397106386143478	-325158326634524	-144127605530303	243499899595129	-399453364679778	476421737168403	-707552368101389	352636286269428	-862729059095099	-15759168694647	109961171098782	419053769157748	246355582349256	195992192824544	317442724667488	699196713271706	205714552636093	178888263738877	380219474521753	524037908736692	245697620851046	516404932581199	610444480364902	366603954365376	64801928975151	119425437831835	582178214690929	10487110347825	435674047111523	-479316752101142	346664534798832	100753065277907	33598205279	448601910308719	456412172562963
XPA	-412382380534373	-46424920197375	-269896343289486	-226122521933806	219904110954055	506869936713254	-963819174668353	-385667971031851	294344339205039	162475437629573	-710500077094611	-327673576038797	118922721052448	-174414730098731	-470983083491965	936799870181564	-150978773855223	-27194787630027	140808215223155	-264255991597878	263977858379503	-858578971151549	895847808525752	13526689182315	-365038055206572	-663610352544444	-340823491195336	-206094080612426	19939034691289	-30704363843841	-772118509780565	-102927093912007	555211357133378	-783253967542335	-162231312895412	-947289909039777	-84594226628043	-294300590217755	-704158035470058	-775264591469383	-231953957243249	-371373268090019	-19003772592265	111479336098455	-195767520650517	223543127416787	-210956395346145	-138099104825389	-156336174183308
XRCC5	330473391384414	3864080866401	855463730794618	897098279997165	316062166016206	-910160127973704	35521691325071	399177735928147	-194326224281493	206750447197035	282275948084518	119740582495425	-224972860894656	83552672907329	251727862935955	-34093703395754	-592695833435387	301799644957222	-140285183366048	418389870655298	-328137147810067	449785703107441	-903092757263475	558766209200087	993283700932089	566997531313458	293471436709971	210325692163969	-1764920066152	627274087470706	470486552218105	352366990602943	323945077873938	607735579377421	228919214575143	492014048450367	431173733032397	546253748480504	635299828713305	117200197982639	30208468020996	232138862540912	292740064497022	-292646750936034	297420584971333	282507764837529	388793691160465	192395979172569	220900263136698
XRCC6	-209378229159929	-122332399042606	-332030365919332	-235293135667788	464818687585028	-108603910775813	-392295600922804	-151146032381984	323979683662312	204122548897486	-190276568137039	-30341600497345	548969727987987	-735462339055419	-969758646194217	-71199961138963	-979157520171622	194943326315869	180832494767947	433759643845226	-878351068737279	231139643065582	362771633782711	185928442616652	179215193584843	201785759478584	192340896687831	164870426261475	-118560782933702	439786478615884	125683454303385	137683602684944	252669382544252	335397216983727	380204884467907	971571926336868	236161734219774	221732327165936	269605572674717	-14690177307117	-152554902188342	-12460017488592	112241802114076	-326438849227394	-116617884329978	369943140597796	125897177134729	593808042203203	619556331440707
XRN1	472422773012954	459959790517481	343221996077184	23183914646534	531178964543671	-955525808335425	48931824600295	516463715365894	-197837233955889	-19497684678195	769405147171169	50953361541358	-34893833348019	195991946236531	269742668959372	-286534839911086	-104262108383969	153915536104965	-286794941126234	33277819763182	136237690234313	191575278242665	-793755375998798	974318493065278	-122709455210663	366986025368606	-802111255474546	-630816863456788	372880506874496	548941738492068	237571863195058	202907699619782	966660687224877	396282756038391	99169918255264	498176029450847	833755078913479	414830652294699	40841471189167	114098365002973	241292108740863	117859545017035	922665306629207	-289225549570311	333004524789266	149559877052035	14360606239689	232763982006135	156225572846249
[truncated: 79 more columns]

## Sheet: Spearman_coefficients_GBM_GOIs
Spearman correlation values for GOIs in GBM
Column1	ADAM10	ADAM17	AFF1	APC	APEX1	APOH	ATF1	ATF2	ATF4	ATIC	ATM	ATR	BBC3	CAB39	CALU	CCK	CCL2	CCND1	CCND3	CDC27	CDK3	CDKAL1	CDKN1A	CDKN2A	CDT1	CHD4	CHEK1	CHEK2	CLK1	CNOT1	COPS2	CSNK1A1	CSNK2A2	CTCF	CTNNB1	CUL4B	DDB1	DDX6	DHX9	DNM1L	DNMT1	DR1	DTL	DVL1	DYRK1A	EEF1A1	ELAVL1	EZH2	FANCD2
ADAM10	1	0.551428	0.425949	0.11481	0.0157511	-0.298851	0.168974	0.564362	-0.159838	-0.098667	0.308373	0.292821	-0.0550031	0.505637	0.377843	-0.236845	0.0473295	0.159528	-0.0899266	0.352183	-0.223476	-0.23472	0.138607	-0.21387	-0.125355	0.248981	-0.0677125	-0.116803	-0.151785	0.413943	0.270975	0.275216	0.100976	0.319994	0.293549	0.366012	-0.020953	0.235692	0.244022	0.0656512	0.177945	0.0448037	-0.0281693	-0.0212061	0.101422	0.0185224	0.0323824	-0.173151	-0.0616232
ADAM17	0.551428	1	0.311494	0.176139	-0.142856	-0.046084	0.359148	0.613446	-0.216456	-0.0710172	0.240953	0.233368	-0.223416	0.435787	0.392112	-0.221571	0.090968	-0.0130959	0.0297834	0.503474	-0.289968	-0.0321306	0.0158809	-0.272314	-0.0683316	0.285764	0.123712	-0.0897772	-0.169368	0.367095	0.254674	0.211433	-0.0371957	0.258824	0.401928	0.471395	0.250185	0.263931	0.240622	0.158166	0.0702022	0.151995	0.0249223	-0.0787817	0.127119	-0.0483153	0.0168734	-0.0345635	0.00462052
AFF1	0.425949	0.311494	1	0.477913	-0.458175	-0.0349517	-0.0372239	0.259931	-0.360916	-0.121114	0.625688	0.563603	-0.218019	0.304582	0.034945	-0.224897	-0.0175098	0.05848	-0.194268	0.261846	0.178045	-0.285078	-0.104508	-0.0851281	-0.128058	0.480038	-0.142922	-0.242972	0.226829	0.571217	-0.0860207	0.0210195	0.0205602	0.295488	-0.123649	0.344805	0.106804	0.322096	0.125204	0.226138	0.272279	-0.405162	-0.0594903	0.165	0.497947	-0.523878	0.0948249	-0.081404	-0.108713
APC	0.11481	0.176139	0.477913	1	-0.371934	0.01661	-0.23338	0.273569	-0.350237	-0.126169	0.358912	0.342745	-0.166684	0.34961	-0.365381	0.0770039	-0.184274	0.0851083	-0.275851	0.109476	0.0463589	-0.0657481	-0.199619	-0.140988	-0.131028	0.356673	-0.0579642	-0.463318	0.0698571	0.324042	-0.287932	0.18632	0.076686	0.390649	-0.103521	-0.0320809	0.305221	0.339289	0.221941	0.385	0.189259	-0.375433	-0.0885595	0.107452	0.300018	-0.520538	0.0718325	-0.109059	-0.0781199
APEX1	0.0157511	-0.142856	-0.458175	-0.371934	1	-0.307043	-0.0993674	-0.080647	0.306483	0.0931446	-0.315526	-0.388188	0.132169	-0.247389	0.0711141	0.0286677	-0.18748	0.119677	0.03827	-0.0818193	-0.09175	0.3284	0.0200742	0.182346	0.264857	-0.0785856	0.257811	0.363446	-0.0420386	-0.191486	0.0547514	0.0448907	0.0258701	0.107705	-0.0137691	-0.0667013	-0.0130496	0.0188589	0.306279	-0.210024	0.127276	0.318908	0.310126	-0.0417551	-0.207617	0.522528	0.192185	0.334005	0.284429
APOH	-0.298851	-0.046084	-0.0349517	0.01661	-0.307043	1	0.226492	-0.205179	0.0234349	-0.00474547	-0.0037994	-0.0284247	0.0182125	0.0647527	-0.189905	0.169277	0.187229	-0.14984	0.101247	-0.0425572	-0.0804674	-0.142635	-0.107355	-0.101338	-0.298991	-0.232832	-0.174098	0.0560724	0.0229285	-0.167294	0.102458	-0.116409	-0.100956	-0.219795	0.194509	-0.0247561	-0.0364724	-0.145336	-0.241333	0.102064	-0.419107	-0.077997	-0.264369	-0.272102	-0.0574294	-0.0415542	-0.276885	-0.300828	-0.208651
ATF1	0.168974	0.359148	-0.0372239	-0.23338	-0.0993674	0.226492	1	0.228142	0.112163	-0.136503	0.018769	-0.0705292	-0.158789	0.23084	0.289641	-0.0369201	0.374419	-0.331502	0.176893	0.234145	-0.314751	-0.190597	0.0922477	-0.207068	-0.361692	-0.337274	-0.12755	0.0954208	-0.00593164	-0.172579	0.552838	0.114091	-0.226682	-0.324037	0.38934	0.394766	-0.208069	-0.24624	-0.241144	0.199165	-0.498761	0.387125	-0.244274	-0.530093	-0.0776033	0.28211	-0.459272	-0.218361	-0.234905
ATF2	0.564362	0.613446	0.259931	0.273569	-0.080647	-0.205179	0.228142	1	-0.19968	-0.114997	0.210706	0.135089	-0.200788	0.385037	0.228393	-0.166219	-0.196192	0.116624	-0.0182349	0.49178	-0.290981	0.0781945	-0.116193	-0.055424	0.0250828	0.270917	0.216819	-0.0906057	-0.0587491	0.408747	0.131183	0.179357	0.0508926	0.345704	0.293322	0.469645	0.259074	0.340021	0.393794	0.129539	0.220223	0.267891	0.166028	0.121554	0.129461	0.00237488	0.061666	0.0885456	0.0800896
ATF4	-0.159838	-0.216456	-0.360916	-0.350237	0.306483	0.0234349	0.112163	-0.19968	1	0.0193951	-0.190805	-0.194558	0.0467263	-0.183293	0.0569678	0.0160585	0.00950532	0.0172944	0.12304	-0.111314	0.0389737	-0.000745108	0.0254303	-0.0803205	-0.0753285	-0.304005	-0.217155	0.431863	0.285244	-0.371572	0.142145	0.0837206	-0.00640845	-0.229738	0.0293498	-0.0155258	-0.350535	-0.236224	-0.144225	-0.0487883	-0.216847	0.260273	-0.0961053	-0.0834226	-0.215647	0.398602	-0.0075984	-0.0927508	0.0227979
ATIC	-0.098667	-0.0710172	-0.121114	-0.126169	0.0931446	-0.00474547	-0.136503	-0.114997	0.0193951	1	-0.170769	-0.091371	0.0238066	-0.182094	0.128093	-0.239772	-0.0545893	-0.0159617	0.15071	-0.0362395	-0.16022	0.0437262	0.0368998	0.0593953	0.224163	0.152563	0.229049	0.180312	-0.250801	0.075636	-0.0721147	-0.0247992	0.150347	0.0968969	-0.0259968	0.00500133	0.0332517	-0.0112556	0.210654	-0.0573067	0.203459	0.0507585	0.192569	-0.0015973	0.121808	-0.0864762	0.28705	0.0921156	0.0517948
ATM	0.308373	0.240953	0.625688	0.358912	-0.315526	-0.0037994	0.018769	0.210706	-0.190805	-0.170769	1	0.640428	-0.271589	0.179093	-0.165425	-0.0704469	-0.08239	0.151015	-0.236969	0.368859	0.343151	-0.127705	-0.331768	-0.0960486	-0.134398	0.272499	-0.0119989	-0.102917	0.446018	0.4341	-0.0302153	-0.186688	-0.103958	0.245509	-0.153995	0.345095	0.0542651	0.458781	0.0467212	0.219326	0.102618	-0.30978	-0.0424603	-0.00502365	0.378558	-0.302545	-0.0492284	-0.0117499	0.129409
ATR	0.292821	0.233368	0.563603	0.342745	-0.388188	-0.0284247	-0.0705292	0.135089	-0.194558	-0.091371	0.640428	1	-0.220769	0.25689	0.115764	-0.1962	-0.0405344	-0.00813136	-0.199766	0.315404	0.24189	-0.164246	-0.132858	-0.0934542	-0.0254404	0.29171	-0.0135569	-0.123812	0.237953	0.492767	-0.127524	0.103876	-0.003493	0.284977	-0.0122967	0.232873	-0.0654715	0.304099	0.0356801	0.112282	0.181065	-0.319924	-0.00755636	0.0231997	0.378273	-0.447677	0.104447	0.0129405	0.174409
BBC3	-0.0550031	-0.223416	-0.218019	-0.166684	0.132169	0.0182125	-0.158789	-0.200788	0.0467263	0.0238066	-0.271589	-0.220769	1	-0.180218	-0.123132	0.0986881	0.0153627	0.0399082	0.0748308	-0.355451	0.102617	-0.0980313	0.461177	-0.0112602	0.0774156	-0.10378	-0.0512026	-0.0382678	-0.0713679	-0.278263	-0.063503	-0.0135121	-0.129154	-0.144209	-0.0741623	-0.288342	-0.115711	-0.210796	-0.0312163	-0.109498	0.0487265	-0.062336	-0.0349334	0.189815	-0.183136	0.0331122	-0.000845713	-0.0049588	-0.0969266
CAB39	0.505637	0.435787	0.304582	0.34961	-0.247389	0.0647527	0.23084	0.385037	-0.183293	-0.182094	0.179093	0.25689	-0.180218	1	0.095537	-0.00753981	0.171049	0.0205476	-0.00303715	0.259143	-0.374455	-0.249043	0.173076	-0.199918	-0.430858	0.187382	-0.369439	-0.332168	-0.152137	0.215757	0.154707	0.374751	0.07759	0.194019	0.163035	0.186434	0.0393187	0.160529	0.0176577	0.225376	-0.160325	-0.0418854	-0.340026	-0.111415	0.0502897	-0.198338	-0.154972	-0.424215	-0.365578
CALU	0.377843	0.392112	0.034945	-0.365381	0.0711141	-0.189905	0.289641	0.228393	0.0569678	0.128093	-0.165425	0.115764	-0.123132	0.095537	1	-0.386945	0.199111	-0.155572	0.0131799	0.242201	-0.276255	-0.102926	0.207179	-0.0936041	-0.0191798	0.0091612	0.0912126	0.228326	-0.256499	0.126799	0.39401	0.231241	-0.00450101	-0.0870899	0.302012	0.401912	-0.147339	-0.0478721	0.0223907	-0.171575	-0.0183184	0.367668	0.0996989	-0.16638	-0.0258505	0.24751	0.016383	0.0297682	0.0322187
CCK	-0.236845	-0.221571	-0.224897	0.0770039	0.0286677	0.169277	-0.0369201	-0.166219	0.0160585	-0.239772	-0.0704469	-0.1962	0.0986881	-0.00753981	-0.386945	1	-0.0601743	0.0185186	-0.0732216	-0.185872	0.0278817	-0.127573	-0.104425	-0.0184967	-0.177284	-0.351851	-0.219543	-0.182742	0.137434	-0.336167	-0.0467425	-0.244989	-0.218606	-0.21299	-0.043843	-0.260683	-0.11251	-0.226565	-0.226959	0.145366	-0.28008	-0.082914	-0.203611	-0.144925	-0.204209	0.0434294	-0.339465	-0.116616	-0.119432
CCL2	0.0473295	0.090968	-0.0175098	-0.184274	-0.18748	0.187229	0.374419	-0.196192	0.00950532	-0.0545893	-0.08239	-0.0405344	0.0153627	0.171049	0.199111	-0.0601743	1	-0.339824	-0.040534	-0.0481706	-0.170646	-0.263362	0.453215	-0.213589	-0.460339	-0.379739	-0.339068	-0.033929	-0.175073	-0.327155	0.321533	0.22058	-0.314921	-0.487703	0.246957	-0.0769287	-0.363219	-0.346217	-0.513371	-0.119305	-0.481235	-0.0822434	-0.42484	-0.466267	-0.225815	0.0742157	-0.449347	-0.355525	-0.437465
CCND1	0.159528	-0.0130959	0.05848	0.0851083	0.119677	-0.14984	-0.331502	0.116624	0.0172944	-0.0159617	0.151015	-0.00813136	0.0399082	0.0205476	-0.155572	0.0185186	-0.339824	1	-0.211031	0.172415	0.0994665	0.155039	-0.279029	0.0288546	0.249588	0.398153	0.238446	0.183486	0.0546616	0.297229	-0.235798	-0.129924	0.310875	0.470088	-0.0633066	-0.0291201	0.23286	0.418877	0.390793	0.0506176	0.439304	-0.0884935	0.307753	0.374123	0.0882868	-0.0933544	0.448981	0.220867	0.312197
CCND3	-0.0899266	0.0297834	-0.194268	-0.275851	0.03827	0.101247	0.176893	-0.0182349	0.12304	0.15071	-0.236969	-0.199766	0.0748308	-0.00303715	0.0131799	-0.0732216	-0.040534	-0.211031	1	-0.0921495	-0.249537	0.00646283	0.242974	0.139567	0.0958264	-0.0434307	-0.0654905	0.0997882	-0.168304	-0.113079	0.105597	-0.109132	0.0211722	-0.172505	0.024135	0.0961843	-0.034142	-0.219128	-0.0971409	-0.0828755	-0.0915002	0.211467	-0.0380143	0.0590099	-0.00610034	0.135652	-0.0490613	-0.118112	-0.155652
CDC27	0.352183	0.503474	0.261846	0.109476	-0.0818193	-0.0425572	0.234145	0.49178	-0.111314	-0.0362395	0.368859	0.315404	-0.355451	0.259143	0.242201	-0.185872	-0.0481706	0.172415	-0.0921495	1	-0.114009	0.156733	-0.182319	-0.0689471	0.0406671	0.28834	0.29387	0.191302	0.0876493	0.43694	0.221934	0.0805018	0.0379735	0.343251	0.128444	0.522857	0.153665	0.452682	0.31566	0.181147	0.134668	0.150097	0.277695	-0.100175	0.208952	-0.0193195	0.182304	0.174293	0.237849
CDK3	-0.223476	-0.289968	0.178045	0.0463589	-0.09175	-0.0804674	-0.314751	-0.290981	0.0389737	-0.16022	0.343151	0.24189	0.102617	-0.374455	-0.276255	0.0278817	-0.170646	0.0994665	-0.249537	-0.114009	1	0.0563843	-0.125236	-0.0485876	0.105406	-0.0435554	-0.0403511	-0.0758982	0.605314	0.0433181	-0.335539	-0.335163	0.0220894	0.0423449	-0.337313	-0.140732	-0.132451	0.0609837	-0.122332	0.0107819	0.12312	-0.424914	0.0351837	0.201899	0.108374	-0.150621	0.0936578	0.212614	0.268827
CDKAL1	-0.23472	-0.0321306	-0.285078	-0.0657481	0.3284	-0.142635	-0.190597	0.0781945	-0.000745108	0.0437262	-0.127705	-0.164246	-0.0980313	-0.249043	-0.102926	-0.127573	-0.263362	0.155039	0.00646283	0.156733	0.0563843	1	-0.106296	0.339526	0.417671	0.122968	0.508644	0.128822	0.0415156	0.106013	-0.136988	-0.01093	0.185984	0.241495	-0.129195	-0.0934944	0.265558	0.33347	0.319555	-0.179856	0.276887	0.242867	0.427243	0.118967	0.0481996	0.289436	0.338108	0.380825	0.341846
CDKN1A	0.138607	0.0158809	-0.104508	-0.199619	0.0200742	-0.107355	0.0922477	-0.116193	0.0254303	0.0368998	-0.331768	-0.132858	0.461177	0.173076	0.207179	-0.104425	0.453215	-0.279029	0.242974	-0.182319	-0.125236	-0.106296	1	-0.192439	-0.178912	-0.234612	-0.262015	-0.1789	-0.223551	-0.247865	0.130665	0.439699	-0.16297	-0.319103	0.0475059	-0.206913	-0.262134	-0.379898	-0.271941	-0.205178	-0.18858	0.0127903	-0.209678	-0.11756	-0.246107	0.0661229	-0.232328	-0.191911	-0.33867
CDKN2A	-0.21387	-0.272314	-0.0851281	-0.140988	0.182346	-0.101338	-0.207068	-0.055424	-0.0803205	0.0593953	-0.0960486	-0.0934542	-0.0112602	-0.199918	-0.0936041	-0.0184967	-0.213589	0.0288546	0.139567	-0.0689471	-0.0485876	0.339526	-0.192439	1	0.380923	0.054273	0.257795	0.20609	0.011597	0.119596	-0.168291	-0.261296	0.125401	0.023226	-0.285542	0.0122507	-0.0160827	0.050467	0.0619345	-0.351045	0.210959	0.192109	0.288032	0.191361	0.224531	0.0343897	0.114975	0.258283	0.141142
CDT1	-0.125355	-0.0683316	-0.128058	-0.131028	0.264857	-0.298991	-0.361692	0.0250828	-0.0753285	0.224163	-0.134398	-0.0254404	0.0774156	-0.430858	-0.0191798	-0.177284	-0.460339	0.249588	0.0958264	0.0406671	0.105406	0.417671	-0.178912	0.380923	1	0.301628	0.761023	0.361882	-0.0643965	0.377359	-0.31634	-0.185523	0.26304	0.480429	-0.199172	-0.00324868	0.247593	0.231625	0.510844	-0.219157	0.72129	0.160611	0.839798	0.401923	0.260734	-0.115726	0.647652	0.776678	0.715887
CHD4	0.248981	0.285764	0.480038	0.356673	-0.0785856	-0.232832	-0.337274	0.270917	-0.304005	0.152563	0.272499	0.29171	-0.10378	0.187382	0.0091612	-0.351851	-0.379739	0.398153	-0.0434307	0.28834	-0.0435554	0.122968	-0.234612	0.054273	0.301628	1	0.247583	-0.11821	-0.146653	0.670117	-0.295903	-0.00669708	0.335599	0.677741	-0.184216	0.272141	0.586828	0.650696	0.657035	0.17859	0.668649	-0.239839	0.329873	0.523585	0.455355	-0.392536	0.615536	0.17025	0.132801
CHEK1	-0.0677125	0.123712	-0.142922	-0.0579642	0.257811	-0.174098	-0.12755	0.216819	-0.217155	0.229049	-0.0119989	-0.0135569	-0.0512026	-0.369439	0.0912126	-0.219543	-0.339068	0.238446	-0.0654905	0.29387	-0.0403511	0.508644	-0.262015	0.257795	0.761023	0.247583	1	0.398039	-0.0782084	0.357723	-0.139666	-0.119901	0.105414	0.421814	-0.0419121	0.127424	0.317097	0.348814	0.549403	-0.143933	0.559105	0.264586	0.808235	0.135045	0.183968	-0.0500778	0.487928	0.789119	0.718541
CHEK2	-0.116803	-0.0897772	-0.242972	-0.463318	0.363446	0.0560724	0.0954208	-0.0906057	0.431863	0.180312	-0.102917	-0.123812	-0.0382678	-0.332168	0.228326	-0.182742	-0.033929	0.183486	0.0997882	0.191302	-0.0758982	0.128822	-0.1789	0.20609	0.361882	-0.11821	0.398039	1	0.070768	-0.00898627	0.134981	-0.161211	-0.0515718	-0.0234006	0.0815471	0.239194	-0.142288	0.0264062	0.151192	-0.197483	0.110454	0.441378	0.487659	-0.14047	0.000632914	0.279133	0.280539	0.408464	0.48256
CLK1	-0.151785	-0.169368	0.226829	0.0698571	-0.0420386	0.0229285	-0.00593164	-0.0587491	0.285244	-0.250801	0.446018	0.237953	-0.0713679	-0.152137	-0.256499	0.137434	-0.175073	0.0546616	-0.168304	0.0876493	0.605314	0.0415156	-0.223551	0.011597	-0.0643965	-0.146653	-0.0782084	0.070768	1	-0.0220424	-0.0948555	-0.161646	-0.0470951	0.0277031	-0.296643	0.144052	-0.265403	0.0715266	-0.067045	0.125697	-0.0677386	-0.0930032	0.0258779	-0.0144442	0.0916817	0.0238343	-0.0515193	0.119136	0.24767
CNOT1	0.413943	0.367095	0.571217	0.324042	-0.191486	-0.167294	-0.172579	0.408747	-0.371572	0.075636	0.4341	0.492767	-0.278263	0.215757	0.126799	-0.336167	-0.327155	0.297229	-0.113079	0.43694	0.0433181	0.106013	-0.247865	0.119596	0.377359	0.670117	0.357723	-0.00898627	-0.0220424	1	-0.171592	-0.061721	0.453007	0.749826	-0.0585252	0.43318	0.32416	0.549995	0.543236	0.0844019	0.594526	-0.138775	0.403167	0.345959	0.580792	-0.394196	0.470433	0.301263	0.288659
COPS2	0.270975	0.254674	-0.0860207	-0.287932	0.0547514	0.102458	0.552838	0.131183	0.142145	-0.0721147	-0.0302153	-0.127524	-0.063503	0.154707	0.39401	-0.0467425	0.321533	-0.235798	0.105597	0.221934	-0.335539	-0.136988	0.130665	-0.168291	-0.31634	-0.295903	-0.139666	0.134981	-0.0948555	-0.171592	1	0.225634	-0.129325	-0.288233	0.36292	0.375506	-0.201831	-0.178319	-0.203203	0.14038	-0.453484	0.39484	-0.217904	-0.330766	-0.0775775	0.476104	-0.321001	-0.260221	-0.21299
CSNK1A1	0.275216	0.211433	0.0210195	0.18632	0.0448907	-0.116409	0.114091	0.179357	0.0837206	-0.0247992	-0.186688	0.103876	-0.0135121	0.374751	0.231241	-0.244989	0.22058	-0.129924	-0.109132	0.0805018	-0.335163	-0.01093	0.439699	-0.261296	-0.185523	-0.00669708	-0.119901	-0.161211	-0.161646	-0.061721	0.225634	1	0.051227	0.0596626	0.225164	0.00819804	-0.00498789	0.00928411	0.0749709	0.065432	-0.101447	0.0966674	-0.106979	-0.0971345	-0.0616492	0.0394956	0.0193265	-0.124966	-0.123867
CSNK2A2	0.100976	-0.0371957	0.0205602	0.076686	0.0258701	-0.100956	-0.226682	0.0508926	-0.00640845	0.150347	-0.103958	-0.003493	-0.129154	0.07759	-0.00450101	-0.218606	-0.314921	0.310875	0.0211722	0.0379735	0.0220894	0.185984	-0.16297	0.125401	0.26304	0.335599	0.105414	-0.0515718	-0.0470951	0.453007	-0.129325	0.051227	1	0.460447	-0.0668777	0.0763833	0.197816	0.204353	0.289583	0.0300135	0.30506	0.00685922	0.110617	0.399425	0.131078	-0.0488542	0.47255	0.0284761	0.073381
CTCF	0.319994	0.258824	0.295488	0.390649	0.107705	-0.219795	-0.324037	0.345704	-0.229738	0.0968969	0.245509	0.284977	-0.144209	0.194019	-0.0870899	-0.21299	-0.487703	0.470088	-0.172505	0.343251	0.0423449	0.241495	-0.319103	0.023226	0.480429	0.677741	0.421814	-0.0234006	0.0277031	0.749826	-0.288233	0.0596626	0.460447	1	-0.0744478	0.244	0.420382	0.62281	0.772821	0.13355	0.682869	-0.131371	0.509041	0.392573	0.455013	-0.272983	0.657654	0.379003	0.452814
CTNNB1	0.293549	0.401928	-0.123649	-0.103521	-0.0137691	0.194509	0.38934	0.293322	0.0293498	-0.0259968	-0.153995	-0.0122967	-0.0741623	0.163035	0.302012	-0.043843	0.246957	-0.0633066	0.024135	0.128444	-0.337313	-0.129195	0.0475059	-0.285542	-0.199172	-0.184216	-0.0419121	0.0815471	-0.296643	-0.0585252	0.36292	0.225164	-0.0668777	-0.0744478	1	0.161589	-0.0556826	-0.0903382	-0.0022576	-0.00874664	-0.225911	0.223916	-0.130618	-0.349747	-0.199634	0.291137	-0.156802	-0.150405	-0.00492867
CUL4B	0.366012	0.471395	0.344805	-0.0320809	-0.0667013	-0.0247561	0.394766	0.469645	-0.0155258	0.00500133	0.345095	0.232873	-0.288342	0.186434	0.401912	-0.260683	-0.0769287	-0.0291201	0.0961843	0.522857	-0.140732	-0.0934944	-0.206913	0.0122507	-0.00324868	0.272141	0.127424	0.239194	0.144052	0.43318	0.375506	0.00819804	0.0763833	0.244	0.161589	1	0.0598105	0.347119	0.307077	0.233026	0.103731	0.279483	0.189829	-0.125969	0.40184	0.0993154	0.0852814	0.0897275	0.0910726
DDB1	-0.020953	0.250185	0.106804	0.305221	-0.0130496	-0.0364724	-0.208069	0.259074	-0.350535	0.0332517	0.0542651	-0.0654715	-0.115711	0.0393187	-0.147339	-0.11251	-0.363219	0.23286	-0.034142	0.153665	-0.132451	0.265558	-0.262134	-0.0160827	0.247593	0.586828	0.317097	-0.142288	-0.265403	0.32416	-0.201831	-0.00498789	0.197816	0.420382	-0.0556826	0.0598105	1	0.481704	0.506882	0.128558	0.395328	-0.0356675	0.262669	0.345772	0.172854	-0.174415	0.342692	0.173106	0.119826
DDX6	0.235692	0.263931	0.322096	0.339289	0.0188589	-0.145336	-0.24624	0.340021	-0.236224	-0.0112556	0.458781	0.304099	-0.210796	0.160529	-0.0478721	-0.226565	-0.346217	0.418877	-0.219128	0.452682	0.0609837	0.33347	-0.379898	0.050467	0.231625	0.650696	0.348814	0.0264062	0.0715266	0.549995	-0.178319	0.00928411	0.204353	0.62281	-0.0903382	0.347119	0.481704	1	0.583779	0.185235	0.449619	-0.0917886	0.337444	0.243942	0.490768	-0.110518	0.484817	0.237204	0.324731
DHX9	0.244022	0.240622	0.125204	0.221941	0.306279	-0.241333	-0.241144	0.393794	-0.144225	0.210654	0.0467212	0.0356801	-0.0312163	0.0176577	0.0223907	-0.226959	-0.513371	0.390793	-0.0971409	0.31566	-0.122332	0.319555	-0.271941	0.0619345	0.510844	0.657035	0.549403	0.151192	-0.067045	0.543236	-0.203203	0.0749709	0.289583	0.772821	-0.0022576	0.307077	0.506882	0.583779	1	0.151657	0.691332	0.102471	0.659532	0.32175	0.294514	-0.0448351	0.680183	0.48496	0.476751
DNM1L	0.0656512	0.158166	0.226138	0.385	-0.210024	0.102064	0.199165	0.129539	-0.0487883	-0.0573067	0.219326	0.112282	-0.109498	0.225376	-0.171575	0.145366	-0.119305	0.0506176	-0.0828755	0.181147	0.0107819	-0.179856	-0.205178	-0.351045	-0.219157	0.17859	-0.143933	-0.197483	0.125697	0.0844019	0.14038	0.065432	0.0300135	0.13355	-0.00874664	0.233026	0.128558	0.185235	0.151657	1	-0.101099	-0.0104762	-0.0951744	-0.112541	0.160817	-0.135918	-0.0179166	-0.160549	-0.0601117
DNMT1	0.177945	0.0702022	0.272279	0.189259	0.127276	-0.419107	-0.498761	0.220223	-0.216847	0.203459	0.102618	0.181065	0.0487265	-0.160325	-0.0183184	-0.28008	-0.481235	0.439304	-0.0915002	0.134668	0.12312	0.276887	-0.18858	0.210959	0.72129	0.668649	0.559105	0.110454	-0.0677386	0.594526	-0.453484	-0.101447	0.30506	0.682869	-0.225911	0.103731	0.395328	0.449619	0.691332	-0.101099	1	-0.135124	0.682441	0.527744	0.368228	-0.312145	0.788003	0.571667	0.50269
DR1	0.0448037	0.151995	-0.405162	-0.375433	0.318908	-0.077997	0.387125	0.267891	0.260273	0.0507585	-0.30978	-0.319924	-0.062336	-0.0418854	0.367668	-0.082914	-0.0822434	-0.0884935	0.211467	0.150097	-0.424914	0.242867	0.0127903	0.192109	0.160611	-0.239839	0.264586	0.441378	-0.0930032	-0.138775	0.39484	0.0966674	0.00685922	-0.131371	0.223916	0.279483	-0.0356675	-0.0917886	0.102471	-0.0104762	-0.135124	1	0.262271	-0.133548	-0.0736662	0.506693	-0.00714604	0.172089	0.184814
DTL	-0.0281693	0.0249223	-0.0594903	-0.0885595	0.310126	-0.264369	-0.244274	0.166028	-0.0961053	0.192569	-0.0424603	-0.00755636	-0.0349334	-0.340026	0.0996989	-0.203611	-0.42484	0.307753	-0.0380143	0.277695	0.0351837	0.427243	-0.209678	0.288032	0.839798	0.329873	0.808235	0.487659	0.0258779	0.403167	-0.217904	-0.106979	0.110617	0.509041	-0.130618	0.189829	0.262669	0.337444	0.659532	-0.0951744	0.682441	0.262271	1	0.203141	0.252801	-0.0511245	0.61491	0.825124	0.807196
DVL1	-0.0212061	-0.0787817	0.165	0.107452	-0.0417551	-0.272102	-0.530093	0.121554	-0.0834226	-0.0015973	-0.00502365	0.0231997	0.189815	-0.111415	-0.16638	-0.144925	-0.466267	0.374123	0.0590099	-0.100175	0.201899	0.118967	-0.11756	0.191361	0.401923	0.523585	0.135045	-0.14047	-0.0144442	0.345959	-0.330766	-0.0971345	0.399425	0.392573	-0.349747	-0.125969	0.345772	0.243942	0.32175	-0.112541	0.527744	-0.133548	0.203141	1	0.220956	-0.293013	0.508514	0.182352	0.102668
DYRK1A	0.101422	0.127119	0.497947	0.300018	-0.207617	-0.0574294	-0.0776033	0.129461	-0.215647	0.121808	0.378558	0.378273	-0.183136	0.0502897	-0.0258505	-0.204209	-0.225815	0.0882868	-0.00610034	0.208952	0.108374	0.0481996	-0.246107	0.224531	0.260734	0.455355	0.183968	0.000632914	0.0916817	0.580792	-0.0775775	-0.0616492	0.131078	0.455013	-0.199634	0.40184	0.172854	0.490768	0.294514	0.160817	0.368228	-0.0736662	0.252801	0.220956	1	-0.327094	0.342071	0.215884	0.178418
EEF1A1	0.0185224	-0.0483153	-0.523878	-0.520538	0.522528	-0.0415542	0.28211	0.00237488	0.398602	-0.0864762	-0.302545	-0.447677	0.0331122	-0.198338	0.24751	0.0434294	0.0742157	-0.0933544	0.135652	-0.0193195	-0.150621	0.289436	0.0661229	0.0343897	-0.115726	-0.392536	-0.0500778	0.279133	0.0238343	-0.394196	0.476104	0.0394956	-0.0488542	-0.272983	0.291137	0.0993154	-0.174415	-0.110518	-0.0448351	-0.135918	-0.312145	0.506693	-0.0511245	-0.293013	-0.327094	1	-0.127602	-0.105367	0.000579428
ELAVL1	0.0323824	0.0168734	0.0948249	0.0718325	0.192185	-0.276885	-0.459272	0.061666	-0.0075984	0.28705	-0.0492284	0.104447	-0.000845713	-0.154972	0.016383	-0.339465	-0.449347	0.448981	-0.0490613	0.182304	0.0936578	0.338108	-0.232328	0.114975	0.647652	0.615536	0.487928	0.280539	-0.0515193	0.470433	-0.321001	0.0193265	0.47255	0.657654	-0.156802	0.0852814	0.342692	0.484817	0.680183	-0.0179166	0.788003	-0.00714604	0.61491	0.508514	0.342071	-0.127602	1	0.491607	0.510029
EZH2	-0.173151	-0.0345635	-0.081404	-0.109059	0.334005	-0.300828	-0.218361	0.0885456	-0.0927508	0.0921156	-0.0117499	0.0129405	-0.0049588	-0.424215	0.0297682	-0.116616	-0.355525	0.220867	-0.118112	0.174293	0.212614	0.380825	-0.191911	0.258283	0.776678	0.17025	0.789119	0.408464	0.119136	0.301263	-0.260221	-0.124966	0.0284761	0.379003	-0.150405	0.0897275	0.173106	0.237204	0.48496	-0.160549	0.571667	0.172089	0.825124	0.182352	0.215884	-0.105367	0.491607	1	0.800218
FANCD2	-0.0616232	0.00462052	-0.108713	-0.0781199	0.284429	-0.208651	-0.234905	0.0800896	0.0227979	0.0517948	0.129409	0.174409	-0.0969266	-0.365578	0.0322187	-0.119432	-0.437465	0.312197	-0.155652	0.237849	0.268827	0.341846	-0.33867	0.141142	0.715887	0.132801	0.718541	0.48256	0.24767	0.288659	-0.21299	-0.123867	0.073381	0.452814	-0.00492867	0.0910726	0.119826	0.324731	0.476751	-0.0601117	0.50269	0.184814	0.807196	0.102668	0.178418	0.000579428	0.510029	0.800218	1
FMR1	0.000114407	0.154613	0.174463	0.311602	0.00445234	-0.122698	-0.11848	0.205403	-0.174096	0.0187728	0.240033	0.160128	-0.220866	0.0904187	-0.161863	-0.00213131	-0.339776	0.0907501	0.0270748	0.261765	0.0127873	0.211455	-0.324074	0.18429	0.313082	0.379219	0.259862	-0.0042495	0.117489	0.442484	-0.0836898	-0.0640264	0.171786	0.454684	-0.183413	0.413616	0.252965	0.477746	0.410364	0.241242	0.288343	0.0376891	0.323756	0.115268	0.571821	-0.156232	0.307147	0.31055	0.25515
GADD45A	0.279914	0.142469	-0.00486377	-0.0795803	0.0672541	-0.351006	0.111686	0.0787051	0.194489	0.0338435	-0.283402	-0.0806183	0.086028	0.245266	0.314897	-0.196668	0.259973	-0.14655	0.0234165	-0.159169	-0.210921	0.0109209	0.542405	-0.15709	-0.071478	-0.00318263	-0.196266	-0.192742	-0.188544	-0.117941	0.2382	0.56599	0.123692	-0.100621	0.125097	-0.00784825	-0.120429	-0.194742	-0.0382756	-0.106219	0.0309799	0.108281	-0.14065	0.0467193	-0.0956596	0.158344	0.0263156	-0.18677	-0.275741
GADD45GIP1	-0.196878	-0.197365	-0.596569	-0.473568	0.508285	-0.065083	0.103274	-0.323565	0.52742	0.136685	-0.503617	-0.492666	0.203197	-0.389932	0.126886	0.0255543	0.0821379	-0.144661	0.137451	-0.353472	-0.0942721	0.121254	0.188184	-0.131442	-0.000483298	-0.411707	-0.0775582	0.240215	-0.120132	-0.582021	0.33341	0.117552	0.00185285	-0.378999	0.131723	-0.211666	-0.16362	-0.396413	-0.152874	-0.10095	-0.199908	0.372459	-0.0950717	-0.135799	-0.396805	0.639044	0.019515	-0.0883942	-0.0737442
GPT	-0.227625	-0.156105	0.21982	0.173314	-0.190947	0.0613633	-0.346811	-0.103651	-0.0735324	-0.104456	0.214858	0.163998	0.0529151	-0.163647	-0.281637	0.0705515	-0.222193	-0.0295202	0.0638551	-0.206574	0.385485	0.0358307	-0.0719403	0.144074	0.0158697	0.0868756	-0.121263	-0.243542	0.290959	0.079908	-0.218889	-0.331689	-0.00555395	-0.0403329	-0.319817	-0.201782	-0.018862	-0.0341662	-0.223207	-0.0949692	0.0246195	-0.263536	-0.158499	0.391464	0.138889	-0.271023	-0.0686643	-0.0986997	-0.127416
GRIN2C	-0.208467	-0.122183	0.149117	0.476517	-0.193949	0.154669	-0.312697	-0.031346	-0.265818	-0.177197	0.168216	0.100557	-0.0242134	-0.0262795	-0.411386	0.253867	-0.210713	0.0534119	-0.136465	-0.149462	0.215799	0.0859584	-0.319892	0.139593	0.0399199	0.103401	-0.0639595	-0.312744	0.0666883	0.0821175	-0.284004	-0.331057	0.00447477	0.108866	-0.170624	-0.237853	0.241594	0.122252	-0.0919796	0.119953	0.098481	-0.313028	-0.0659097	0.163495	0.123756	-0.28425	-0.0256249	-0.0597964	-0.0170928
HBP1	0.129402	0.174557	-0.212631	-0.302406	0.283546	0.0838911	0.51745	0.175237	0.0438909	-0.0493456	-0.0799384	-0.194517	0.0248213	-0.0528425	0.358184	-0.0514857	0.118523	-0.342781	0.0724217	0.0637576	-0.196509	-0.00655093	-0.00189851	-0.0174286	-0.171543	-0.382561	0.0371588	0.162783	0.0378998	-0.226908	0.453352	0.0401476	-0.196816	-0.249734	0.365823	0.319919	-0.193993	-0.161097	-0.0131865	-0.0444864	-0.323833	0.441045	-0.0699562	-0.456479	-0.183442	0.537492	-0.31021	0.0121053	-0.0158758
HDAC1	0.0424622	0.180514	-0.0344312	-0.33994	0.156211	-0.0220625	0.278701	-0.0435819	0.182223	0.17665	-0.031871	0.0544183	-0.057637	-0.198641	0.361477	-0.30454	0.0779768	-0.256863	0.0758182	0.0956069	0.0412768	0.126081	0.05044	-0.0714719	0.0871653	-0.0119052	0.132336	0.205587	0.0727538	0.0721865	0.240355	0.10522	0.0408645	-0.0163265	0.102185	0.249037	-0.151658	0.00885831	0.117412	-0.0115318	-0.0279679	0.251611	0.140835	-0.0393325	-0.00768059	0.264132	0.0942153	0.0944132	0.120828
HIF1A	0.528202	0.435326	0.263068	0.0976291	0.21968	-0.26141	0.0492866	0.331098	0.0340916	-0.0456262	0.0493615	0.153806	-0.1322	0.357808	0.310693	-0.161605	0.113443	-0.12265	0.0302089	0.149539	-0.36758	-0.0580941	0.171195	-0.0380445	-0.103556	0.159321	-0.089995	-0.0548172	-0.142184	0.137708	0.218707	0.407524	-0.0266545	0.130174	0.15519	0.239687	-0.0294105	0.0894306	0.137263	-0.0779726	0.100579	0.141295	-0.0879764	0.0200345	0.112054	0.099812	0.0610084	-0.15802	-0.154768
HIPK2	0.0991929	0.027733	0.365294	0.475492	-0.273289	-0.0283413	-0.440145	0.176718	-0.338141	-0.102745	0.29051	0.265892	-0.162102	0.327309	-0.302788	0.0381114	-0.320851	0.38635	-0.126885	0.208503	0.0792756	0.00855946	-0.329264	0.0814505	0.061144	0.541799	0.0340511	-0.251216	0.00634857	0.430279	-0.401754	-0.0884429	0.194509	0.467882	-0.202334	-0.0987648	0.347925	0.462736	0.294458	0.121397	0.326081	-0.367978	0.0727852	0.391431	0.244307	-0.475384	0.300818	0.0490504	0.0780742
HNRNPM	0.151806	0.0543315	0.290598	0.170184	0.0711905	-0.220719	-0.461006	0.109575	-0.212322	0.204629	0.0472842	0.160619	0.0488649	-0.00696895	-0.0554122	-0.232862	-0.42958	0.515061	-0.0865557	0.110038	0.0611725	0.163069	-0.230906	0.103181	0.540114	0.73293	0.400495	0.10616	-0.115689	0.58691	-0.447424	-0.0691673	0.399957	0.720716	-0.148666	0.0394936	0.416409	0.440718	0.717372	-0.080673	0.839317	-0.233598	0.521992	0.536411	0.29744	-0.343971	0.792229	0.387569	0.362805
HRAS	-0.370992	-0.351085	-0.427699	-0.141011	0.055487	-0.173634	-0.281987	-0.385556	0.0526339	0.133275	-0.543689	-0.310521	0.323785	-0.2455	-0.145953	0.0411307	0.0729345	-0.055704	0.123655	-0.429068	-0.0197223	0.0791655	0.359399	-0.0495241	0.167489	-0.147147	0.0323503	-0.151296	-0.271662	-0.414621	-0.174095	0.186178	0.0649866	-0.238873	-0.184306	-0.558788	0.0515429	-0.309337	-0.168635	-0.170898	0.0564903	-0.0791117	-0.0304463	0.266813	-0.287625	-0.0732167	0.14272	0.0381883	-0.0831758
HSPA4	0.427498	0.457528	0.351594	0.355485	-0.171877	-0.126909	0.0769015	0.457414	-0.304905	0.113667	0.0357647	0.236355	-0.122927	0.42201	0.311689	-0.278299	0.0290652	0.0953728	-0.0572773	0.44112	-0.421866	-0.114872	0.0662526	-0.0941104	0.00231289	0.438438	0.186493	-0.0343027	-0.280501	0.386833	0.123646	0.443108	0.113935	0.362877	0.223148	0.329657	0.261572	0.218761	0.411701	0.141095	0.27776	0.0769631	0.178123	0.0316259	0.171705	-0.283977	0.242079	0.0588248	-0.0229615
IFNAR1	0.495191	0.354502	0.352122	0.127409	-0.235031	-0.121279	0.129278	0.176875	-0.186967	-0.0145602	0.112518	0.29498	-0.157965	0.512201	0.318543	-0.271232	0.361217	-0.0878591	-0.00345899	0.130769	-0.236019	-0.150067	0.333596	-0.142659	-0.183921	0.0838701	-0.170832	-0.203925	-0.246801	0.250719	0.166142	0.465749	0.0662401	0.0576109	0.276444	0.112588	-0.150052	0.105267	-0.125582	-0.11925	-0.014538	-0.130444	-0.190646	-0.0832291	0.246518	-0.157919	-0.0801542	-0.210008	-0.219749
IRF7	-0.198441	-0.0558207	0.00249868	-0.0253124	-0.00872582	0.01561	-0.0096371	-0.230409	-0.0362001	0.156715	-0.212437	-0.0898523	0.188682	-0.0866341	-0.0830854	0.00668601	0.258118	-0.234324	0.146532	-0.240191	0.0152089	-0.090137	0.359867	0.00845544	0.00168992	-0.154221	-0.112225	-0.0724144	-0.0908723	-0.204383	-0.0310229	0.110482	-0.154765	-0.219655	-0.0505872	-0.177605	-0.114399	-0.338287	-0.15235	-0.153678	-0.0327781	-0.0908518	-0.0946377	0.0146243	0.004597	-0.216369	-0.0558133	-0.00486357	-0.185596
KIAA0101	-0.116266	-0.0666414	-0.353765	-0.317703	0.407486	-0.128077	0.0483352	-0.0902096	0.104011	0.174028	-0.206508	-0.20135	0.103446	-0.43607	0.132437	-0.0778196	-0.0572676	0.0212758	-0.0255969	0.0705929	-0.0408613	0.282066	-0.00941231	0.135157	0.613857	-0.214395	0.666526	0.547405	-0.0377608	-0.051809	0.10835	-0.00204874	-0.142538	0.0645202	0.0192299	0.00284975	-0.0662424	-0.0348684	0.231181	-0.122409	0.244341	0.366818	0.709383	-0.178988	-0.0240571	0.17509	0.241017	0.661694	0.649747
MAP4K3	0.294359	0.408825	0.0540712	0.209941	0.213942	0.0331166	0.199421	0.321833	0.147831	-0.125349	0.223492	0.100979	-0.144032	0.191209	0.0544278	0.0362087	-0.162526	-0.0970771	-0.0986604	0.211655	-0.0242184	0.0459672	-0.184726	-0.238789	-0.132537	-0.00690493	0.00958681	-0.057393	0.266429	0.045133	0.197976	0.154172	-0.0663717	0.204832	0.134946	0.375528	0.00503974	0.216414	0.30181	0.370879	-0.0804006	0.210324	0.00444751	-0.26493	0.0930046	0.246385	-0.0411406	-0.025904	0.143594
MAPK8	0.161712	0.0515877	-0.0417543	0.0991813	0.169234	-0.0833914	0.0561975	0.475088	0.0307337	-0.21894	0.102884	-0.0199003	-0.0752565	0.0929675	-0.117833	0.205807	-0.329688	0.251641	0.0390125	0.282045	-0.178899	0.185725	-0.275439	0.186954	0.126983	0.0434512	0.226138	0.153162	0.119041	0.144806	-0.130059	-0.0805833	0.045607	0.21951	0.0447037	0.145427	0.0799716	0.170439	0.220799	0.113513	0.142257	0.271617	0.214197	-0.0220341	-0.0412297	0.0763338	0.0187813	0.215856	0.223298
MATR3	0.0659909	0.10155	-0.158775	0.29964	0.350238	-0.0945697	-0.0199046	0.305424	0.00498491	-0.00401219	-0.00943715	-0.094016	-0.0987016	0.107549	-0.184356	0.119098	-0.382882	0.248771	-0.0827799	0.291559	-0.238232	0.301323	-0.233698	-0.00785157	0.164525	0.158301	0.328342	0.1085	0.0806381	0.094957	0.0949214	0.304052	0.074768	0.446367	0.0946867	0.215351	0.318441	0.390659	0.582717	0.341941	0.168311	0.300302	0.36803	-0.112675	0.125678	0.21114	0.265308	0.296506	0.368138
MED1	0.257385	0.297822	0.518528	0.440394	-0.18285	-0.143082	-0.277465	0.35797	-0.23843	0.0838147	0.424624	0.41795	-0.225502	0.157509	-0.0845954	-0.2832	-0.41369	0.434946	-0.177281	0.488223	0.0648286	0.105085	-0.415598	0.0532825	0.310144	0.764341	0.331785	-0.0151505	0.0563211	0.71067	-0.33952	-0.0537236	0.300214	0.734613	-0.090594	0.262384	0.433557	0.63763	0.632977	0.145164	0.656183	-0.272281	0.404249	0.377107	0.470298	-0.441105	0.600313	0.279657	0.343963
MELK	-0.0710728	-0.0248381	-0.195746	-0.179862	0.331141	-0.274351	-0.106128	0.0815437	-0.0218779	0.13861	-0.181523	-0.0524525	0.0150394	-0.338791	0.200453	-0.1719	-0.228291	0.170721	-0.0632435	0.230973	-0.000720037	0.363016	-0.0834126	0.264549	0.723297	0.0407701	0.771655	0.524731	-0.0418188	0.207976	-0.0666532	-0.0127841	0.0672853	0.28182	-0.0578626	0.108386	0.0840647	0.130011	0.409799	-0.227632	0.504339	0.313235	0.823473	0.0830607	0.0847641	0.0194562	0.434163	0.768951	0.720329
MYC	0.158775	-0.0261466	-0.0291164	-0.282291	0.191177	-0.19119	-0.129765	0.0575356	0.257002	0.00529843	0.000818584	0.10345	-0.0700466	-0.0392391	0.187935	-0.202712	-0.0520155	0.367882	-0.0525589	0.135482	0.0116461	0.304534	-0.0728431	0.108637	0.190221	0.243083	0.131641	0.296587	0.0212982	0.224244	-0.113995	-3.39331e-05	0.229761	0.24657	0.143581	-0.0210306	-0.0258047	0.205824	0.209981	-0.275216	0.26769	0.11249	0.204738	0.201472	0.0199179	0.232432	0.381313	0.0885387	0.222095
NCL	0.292349	0.311734	0.399038	0.251841	-0.0201017	-0.1829	-0.28036	0.280411	-0.268763	0.265302	0.146066	0.234971	-0.0669704	0.217051	0.123961	-0.363178	-0.350308	0.368474	-0.0799477	0.34285	-0.0791769	0.0939646	-0.174904	-0.0195433	0.329436	0.82483	0.316895	-0.00956979	-0.143878	0.631626	-0.155016	0.0999601	0.356647	0.733397	-0.149248	0.30205	0.480918	0.555961	0.737203	0.0743888	0.657577	-0.166038	0.41247	0.485629	0.429637	-0.304833	0.69447	0.203431	0.203108
NCOA1	0.273894	0.411263	0.573137	0.643841	-0.296439	-0.0171345	-0.105264	0.328152	-0.401966	-0.0531964	0.418537	0.299271	-0.244593	0.458275	-0.151589	-0.0324965	-0.255105	0.0349235	-0.0645244	0.198735	0.00833576	-0.0932466	-0.182652	-0.119961	-0.0649929	0.533696	-0.0747091	-0.435934	-0.00786658	0.463747	-0.201778	0.032633	0.0892201	0.444857	-0.0915915	0.270995	0.406533	0.458343	0.35792	0.407003	0.245361	-0.313352	-0.0157189	0.152357	0.453773	-0.432427	0.130553	-0.0763794	-0.0917277
NCOA2	0.546794	0.441964	0.533912	0.393715	-0.229689	-0.126333	-0.0677268	0.724498	-0.31887	-0.0699431	0.448232	0.304818	-0.184956	0.315625	0.0394939	-0.11407	-0.318651	0.328682	-0.0300034	0.445855	-0.0839866	-0.0254086	-0.259465	0.000524581	0.0974872	0.532129	0.145747	-0.0862755	0.00466885	0.648226	-0.175707	-0.144573	0.10403	0.511002	0.124235	0.399183	0.308895	0.452406	0.443004	0.167103	0.436495	-0.0369699	0.22157	0.210659	0.303433	-0.264957	0.206143	0.0824393	0.113499
NCOA3	0.504821	0.360138	0.577789	0.275997	-0.0920603	-0.237806	-0.166266	0.400372	-0.160228	-0.0235369	0.443286	0.360697	-0.17593	0.284817	0.162141	-0.232566	-0.249885	0.363721	-0.203198	0.328715	0.0963799	-0.0654916	-0.137981	-0.117551	0.0265616	0.590615	0.0322208	-0.0668476	0.208737	0.592134	-0.196929	0.0886826	0.176646	0.498149	-0.0582522	0.402872	0.241486	0.541054	0.466682	0.197216	0.441498	-0.157562	0.225045	0.230433	0.350772	-0.199788	0.319176	0.0749574	0.161094
NCOA6	0.251518	0.190753	0.425836	0.398375	-0.123287	-0.333645	-0.441399	0.383313	-0.2684	0.0358788	0.283438	0.267684	-0.102085	0.0800324	-0.0763492	-0.290097	-0.491316	0.436806	-0.186277	0.223191	0.166157	0.183349	-0.274067	0.0395998	0.368624	0.762608	0.307679	-0.172185	0.0475901	0.65604	-0.484453	-0.0431725	0.364304	0.680221	-0.262583	0.180935	0.507648	0.625975	0.630452	0.0791021	0.731834	-0.274081	0.41048	0.562049	0.388256	-0.403257	0.597232	0.274109	0.289092
NCOR1	0.467553	0.380324	0.552721	0.523118	-0.192737	-0.201167	-0.257914	0.391188	-0.337623	0.0170774	0.39485	0.306523	-0.0302155	0.280159	-0.0452715	-0.227709	-0.246175	0.417649	-0.233749	0.314178	0.115155	-0.0533746	-0.138764	-0.275957	0.0869527	0.639764	0.121853	-0.215341	-0.0163953	0.594651	-0.238513	0.0604033	0.157111	0.645114	-0.00308083	0.198542	0.376447	0.555151	0.571278	0.214555	0.54029	-0.380362	0.207645	0.314238	0.324296	-0.418528	0.40119	0.102493	0.146585
NCOR2	0.342842	0.225513	0.518606	0.236596	-0.181254	-0.263045	-0.396821	0.223747	-0.188775	0.163635	0.342475	0.33389	0.047933	0.0719385	-0.037012	-0.239118	-0.285563	0.367132	-0.0150808	0.170808	0.125825	-0.0454384	-0.0979871	0.0494598	0.284582	0.712637	0.146057	-0.0869333	-0.0551801	0.580496	-0.405332	-0.114282	0.176666	0.483212	-0.234834	0.133841	0.306351	0.471486	0.442829	0.02944	0.64143	-0.318731	0.238728	0.534495	0.380826	-0.462964	0.472602	0.140123	0.0880406
NFAT5	0.343743	0.264863	0.747256	0.445401	-0.399133	-0.0274308	-0.0944163	0.211722	-0.216244	-0.0732375	0.600158	0.551478	-0.237667	0.326557	-0.0101306	-0.209016	-0.126825	0.196234	-0.122671	0.280829	0.271607	-0.199808	-0.166074	-0.0825034	-0.0456402	0.520772	-0.146982	-0.271015	0.232466	0.621722	-0.120163	-0.0321208	0.288662	0.430968	-0.235424	0.353287	0.137009	0.413333	0.164378	0.256318	0.27596	-0.371725	-0.0460385	0.300765	0.547238	-0.443504	0.213534	-0.117424	-0.0822969
NME1	-0.312182	-0.223097	-0.729904	-0.50145	0.522281	0.00696344	0.19551	-0.286192	0.473995	0.0491363	-0.441473	-0.356803	0.114361	-0.412578	0.0810193	0.0499304	0.0381408	-0.0209993	0.0820065	-0.0640468	-0.0624437	0.238567	0.0997655	-0.0397251	0.133043	-0.481466	0.189122	0.464699	-0.0472425	-0.526373	0.208242	0.102844	-0.113052	-0.295413	0.191388	-0.218028	-0.168586	-0.277906	-0.102957	-0.0952778	-0.258843	0.482671	0.18102	-0.309235	-0.362435	0.573141	0.00123983	0.209648	0.30528
NMT1	0.00965676	0.173356	0.276353	0.196891	-0.298376	0.167559	0.0168365	0.0443764	-0.277335	0.169179	0.111775	0.0600151	-0.148001	0.176281	-0.151654	-0.166104	0.0159563	-0.105728	0.10448	0.137167	-0.141218	-0.118025	-0.0950267	-0.0439939	-0.175668	0.347858	-0.171833	-0.285685	-0.25536	0.120676	-0.0968356	-0.0649581	0.113045	0.0715023	0.127982	-0.00173763	0.295104	0.101102	0.0408643	0.0651798	0.0202295	-0.276494	-0.270329	0.111784	0.000383549	-0.299834	0.0210351	-0.301672	-0.336111
NPAS1	-0.0412608	-0.167596	-0.149508	-0.186733	0.0892454	-0.112228	-0.162679	-0.130403	0.0267173	0.135435	-0.236204	-0.0910869	0.261541	0.00192163	0.0405889	0.0368413	0.071621	0.0795031	0.0908762	-0.257185	-0.0537795	-0.0548891	0.121062	0.0738795	0.0229682	-0.000433766	-0.0871299	0.0761089	-0.321277	-0.103734	-0.068407	-0.0236707	-0.0322638	-0.138478	0.125932	-0.235598	-0.0865911	-0.0860881	-0.155489	-0.237872	0.00332906	-0.0946176	-0.133493	0.199314	-0.0596267	0.0190514	0.0298165	-0.0458286	-0.127842
NUP214	0.186394	0.0881685	0.453757	0.261581	-0.115603	-0.275524	-0.373007	0.142699	-0.24941	0.0576754	0.351701	0.364968	-0.175771	0.0343829	-0.0753708	-0.314665	-0.376231	0.260484	-0.169524	0.273075	0.207781	0.203444	-0.308171	0.200094	0.349601	0.654328	0.245628	-0.0706233	0.0392316	0.594711	-0.306303	-0.147529	0.260471	0.541484	-0.240733	0.139177	0.406835	0.514963	0.444864	-0.0126819	0.615579	-0.291223	0.367386	0.422966	0.444154	-0.333181	0.511468	0.24667	0.281476
PARK7	-0.276333	-0.137466	-0.288667	-0.173546	0.0877944	0.247985	0.2035	-0.234951	0.0581951	-0.0676948	-0.215273	-0.14235	-0.0858367	-0.012596	-0.000253444	0.0169985	0.118762	-0.0495039	0.0101197	0.0189831	-0.221033	0.034894	-0.0596677	0.0630149	-0.0347402	-0.212709	0.0306426	0.182721	-0.1459	-0.278488	0.198504	0.038273	-0.121214	-0.167822	0.120918	-0.063132	-0.0285015	-0.141597	-0.114181	0.00803223	-0.275089	0.153356	0.0235745	-0.17959	-0.177983	0.120776	-0.125671	0.0312241	0.0352419
PAXIP1	0.174846	0.201243	0.426341	0.162859	-0.0521045	-0.282016	-0.216114	0.302075	-0.257185	0.133679	0.257313	0.320907	-0.117809	-0.00838852	0.203634	-0.384668	-0.306284	0.187761	-0.160935	0.254342	0.158045	0.0511982	-0.190166	0.14609	0.418141	0.590631	0.407115	0.0486685	0.029962	0.63734	-0.342359	-0.0387564	0.199782	0.519806	-0.241762	0.361244	0.252965	0.42935	0.519885	-0.0373548	0.655028	-0.173722	0.49521	0.365069	0.461254	-0.406521	0.509042	0.535344	0.347695
PCNA	-0.195986	-0.153795	-0.478966	-0.328545	0.526431	-0.185246	-0.0310937	-0.118584	0.0171908	0.17637	-0.327942	-0.256464	0.210657	-0.481475	0.0996867	-0.0529603	-0.155222	-0.0663606	0.0412426	-0.0812112	-0.0823724	0.424498	0.0615258	0.269978	0.575705	-0.187107	0.629593	0.346013	-0.0916098	-0.106802	0.0309743	0.0103317	-0.0367388	0.0275025	-0.0508915	-0.0442478	-0.00585592	-0.0457788	0.244941	-0.182117	0.236826	0.390304	0.580843	-0.132826	-0.0935178	0.291412	0.190888	0.576469	0.512082
PHB2	-0.19953	-0.168634	-0.629793	-0.581962	0.504282	0.0411269	0.316208	-0.212924	0.463005	0.0348622	-0.39071	-0.432503	0.103923	-0.338419	0.174307	-0.00528335	0.01043	-0.0734138	0.169874	-0.14921	-0.167561	0.174294	0.0298257	-0.0208773	-0.0183417	-0.323104	0.0131242	0.325983	-0.064417	-0.477676	0.350347	0.032051	-0.0359404	-0.32091	0.241089	-0.0607514	-0.137701	-0.257509	-0.10521	0.0373744	-0.346169	0.494956	-0.00759621	-0.263437	-0.392303	0.691426	-0.115759	0.000350866	0.0702819
POLDIP3	0.0776939	-0.0326301	-0.133803	-0.027503	0.341641	-0.152934	-0.249853	0.0814085	0.50694	0.174083	-0.074961	-0.12522	0.0366977	-0.0897306	-0.0182461	-0.170234	-0.334586	0.35725	0.107036	0.0368605	-0.106521	0.104972	-0.129656	0.0411318	0.283306	0.275274	0.129059	0.412502	-0.0414253	0.191601	-0.168659	-0.0258564	0.263428	0.344909	0.0581334	0.0584512	0.194486	0.234887	0.394135	-0.029371	0.360876	0.207415	0.248753	0.267081	0.0561168	0.119314	0.448901	0.161793	0.212622
POLR2A	0.229317	0.133385	0.476024	0.29981	-0.277993	-0.140037	-0.340107	0.232549	-0.287685	0.00793212	0.219253	0.179474	0.0184047	0.125443	-0.106228	-0.24069	-0.199529	0.385885	-0.0734466	0.150604	0.0700981	0.00285371	-0.111472	0.0442892	0.249951	0.666542	0.122835	-0.118231	-0.13331	0.555476	-0.352066	-0.0811392	0.244618	0.510003	-0.193135	0.0478429	0.428828	0.458283	0.411214	-0.0189151	0.577763	-0.347733	0.23447	0.551296	0.336393	-0.478148	0.426406	0.10724	0.0227162
PPIA	-0.247253	-0.232757	-0.580926	-0.469004	0.411359	-0.00338552	0.134755	-0.334722	0.251725	0.0806121	-0.480798	-0.244855	0.0827591	-0.271083	0.292242	0.0176664	0.146087	-0.309196	0.0589092	-0.182634	-0.195318	0.0804313	0.207564	0.00711402	0.0923409	-0.459466	0.136999	0.295355	-0.201048	-0.486693	0.275164	0.212209	-0.210409	-0.373874	0.0713339	-0.160917	-0.22845	-0.381032	-0.168373	-0.164902	-0.256904	0.370597	0.115489	-0.323254	-0.339259	0.409178	-0.0650944	0.195403	0.16681
PRKDC	0.291876	0.347057	0.397874	0.229852	-0.0141013	-0.248809	-0.255377	0.304642	-0.265957	0.170116	0.37538	0.397371	-0.1737	0.0203458	0.199114	-0.365003	-0.389938	0.314105	-0.107518	0.40933	0.0282793	0.212228	-0.26704	0.0620139	0.51436	0.729758	0.483979	0.173945	-0.0632802	0.7582	-0.151829	-0.0698235	0.188295	0.697835	-0.0381378	0.440407	0.431499	0.641655	0.677712	0.069335	0.694647	-0.0458697	0.604591	0.302222	0.561767	-0.263771	0.619119	0.451608	0.470534
PSEN1	0.340768	0.150513	-0.0326269	0.0504285	0.491415	-0.30917	-0.125768	0.105516	-0.0185439	0.00335147	-0.132558	-0.257873	-0.0595087	0.248368	0.0469233	0.0708004	-0.037395	0.0374518	-0.0700288	-0.0557601	-0.202637	0.0625989	0.174945	-0.0877238	-0.131664	0.0871531	-0.125823	-0.171925	-0.16618	-0.00900701	0.0314663	0.243398	0.00289226	0.131561	0.0282788	-0.0156596	0.0613394	0.174521	0.190025	-0.0814078	0.06535	-0.0122259	-0.0799984	-0.0903024	-0.0701762	0.260084	0.0305561	-0.0759791	-0.122348
PTBP1	0.276775	0.195113	0.189374	0.0423764	0.207636	-0.38604	-0.366914	0.154278	-0.0835937	0.32967	-0.00163347	0.188499	0.0507754	-0.116626	0.19978	-0.471798	-0.274358	0.278464	-0.0220421	0.110306	0.0982937	0.246314	0.0150749	0.0429571	0.607914	0.557626	0.460077	0.177456	-0.138271	0.513099	-0.257308	0.109293	0.367853	0.605743	-0.0357014	0.142804	0.228632	0.389426	0.659714	-0.143785	0.82095	-0.056804	0.570695	0.413085	0.288108	-0.0972387	0.799108	0.434861	0.432976
PTGES3	-0.122602	0.099357	-0.452815	-0.208887	0.223629	0.122485	0.53986	-0.0684065	0.206674	-0.0233889	-0.384201	-0.404939	0.00568742	-0.033314	0.117343	0.0654019	0.245848	-0.329452	0.156532	-0.0571753	-0.285226	0.0687622	0.161018	-0.177718	-0.207269	-0.448439	-0.0907992	0.0149929	-0.114445	-0.439091	0.482355	0.193818	-0.0978968	-0.294519	0.338666	0.0928376	-0.144217	-0.316814	-0.163009	0.189181	-0.482703	0.456346	-0.203085	-0.465919	-0.290878	0.51257	-0.294803	-0.181376	-0.173155
RBAK	0.248804	0.281283	0.574518	0.457997	-0.307922	-0.188936	-0.220362	0.324673	-0.337692	0.0351311	0.39949	0.482646	-0.119198	0.190963	0.157857	-0.361104	-0.221292	0.16491	-0.281089	0.347702	0.194013	-0.0903533	-0.196659	-0.0412547	0.13173	0.592489	0.218994	-0.174719	0.0902867	0.603283	-0.282948	0.0542686	0.145926	0.508546	-0.248047	0.294079	0.227034	0.499965	0.437756	0.0933114	0.499384	-0.330158	0.231056	0.366718	0.466363	-0.498928	0.413769	0.21683	0.162937
RBBP5	0.110395	0.240889	0.164518	0.118956	-0.038396	0.0904494	0.183352	0.380875	-0.106112	0.0458019	0.17161	0.0951611	-0.241387	0.115124	0.0648799	-0.0801734	-0.190173	0.130793	-0.0336217	0.302606	-0.160464	0.00815646	-0.30478	0.052939	0.0782856	0.194291	0.20313	0.160871	0.00474924	0.309874	0.100428	-0.0590735	0.0581698	0.219471	0.101223	0.371846	0.176176	0.144793	0.302824	0.20338	0.12149	0.227342	0.213481	0.00515465	0.146194	-0.0988859	0.0740816	0.151806	0.0753148
RBBP7	0.00795224	0.158367	-0.0345189	-0.155616	0.0847394	0.00631965	0.413684	0.0962073	-0.0813624	0.0899015	-0.0420012	0.0398391	-0.19744	-0.101931	0.195873	-0.113118	0.032493	-0.340978	0.295025	0.155856	-0.271715	-0.0208174	-0.0720245	0.133153	0.158707	-0.0540158	0.233564	0.143653	-0.0303405	0.0457467	0.361235	0.105434	-0.0153067	-0.0665745	0.186668	0.428553	-0.0391349	-0.0945492	0.0472771	0.0389677	-0.104605	0.329128	0.192998	-0.225417	0.0879809	0.0954259	-0.13911	0.178487	0.0882811
RBM14	-0.125737	-0.176928	0.0396625	0.0510867	0.208186	-0.319474	-0.574073	-0.0702645	-0.10039	0.196591	0.0153932	0.00794111	0.13589	-0.335767	-0.225176	-0.187937	-0.481767	0.449668	-0.128265	-0.0890216	0.31828	0.254568	-0.227201	0.198895	0.65746	0.545382	0.474452	0.125121	0.0130805	0.378055	-0.580769	-0.212672	0.298623	0.587122	-0.28309	-0.126366	0.421839	0.391675	0.592453	-0.129254	0.76301	-0.196733	0.544492	0.572963	0.208516	-0.255362	0.728004	0.551626	0.494615
RELA	0.0907683	0.199935	0.123562	-0.00384918	-0.0338143	-0.179762	-0.176026	0.142325	-0.0488571	0.0456384	0.020718	-0.034576	0.0157596	-0.058697	-0.00591063	-0.336955	-0.0077487	0.114675	0.0110805	0.0273241	0.020036	0.213452	0.0844653	-0.0723689	0.176143	0.377199	0.109003	-0.164811	-0.192995	0.182555	-0.157902	0.0691923	0.241549	0.214142	-0.0615232	-0.064151	0.509371	0.239734	0.23028	-0.180762	0.330367	-0.164738	0.0194775	0.462537	0.0503966	-0.105084	0.316519	0.00384275	-0.069523
REST	0.715656	0.66732	0.584301	0.376906	-0.20682	-0.238724	0.127162	0.699906	-0.327525	-0.0292697	0.390012	0.423606	-0.211426	0.409646	0.331428	-0.347667	-0.0751558	0.115847	-0.0578875	0.479411	-0.197392	-0.142205	-0.043961	-0.206649	0.00603403	0.495211	0.128103	-0.145222	-0.139047	0.616993	0.136868	0.211309	0.11549	0.443048	0.265892	0.47008	0.20101	0.354437	0.406928	0.119392	0.32076	-0.0156217	0.121915	0.135395	0.279608	-0.230302	0.171094	0.0276635	0.0467814
REV3L	0.198148	0.174867	0.347191	0.459201	-0.101734	-0.173845	-0.279367	0.330733	-0.0994256	-0.169723	0.441857	0.296362	-0.120238	0.0991525	-0.26129	-0.0761011	-0.340733	0.405942	-0.206963	0.291906	0.262421	0.184543	-0.233883	-0.0727216	0.230895	0.387281	0.294851	-0.0265474	0.346412	0.425704	-0.291629	0.0218635	0.0615257	0.546681	-0.188396	0.106974	0.239052	0.517359	0.443529	0.1732	0.470971	-0.221441	0.3223	0.290583	0.347543	-0.267492	0.378194	0.285656	0.393407
RPL5	-0.145899	-0.150255	-0.508572	-0.57749	0.439975	0.0733475	0.429224	-0.0972097	0.447146	-0.0874423	-0.227482	-0.376875	-0.0555291	-0.226948	0.194005	0.0868308	0.00821288	-0.0659449	0.113042	0.0241939	-0.174399	0.2078	-0.134036	0.178835	-0.0675029	-0.383575	0.0270095	0.444445	0.110164	-0.340333	0.445038	-0.105287	-0.0397633	-0.289361	0.160908	0.177228	-0.181023	-0.1571	-0.0987381	-0.072417	-0.359276	0.638516	0.0523908	-0.296287	-0.223326	0.768024	-0.187607	0.00051506	0.0843084
RPS6KB1	0.246053	0.364733	0.436738	0.460232	-0.170984	-0.0998147	-0.020845	0.300542	-0.190092	-0.124519	0.557777	0.520134	-0.345418	0.293258	-0.0471821	-0.210328	-0.208939	0.193016	-0.209522	0.591768	0.111393	0.0855061	-0.331139	-0.0746133	0.11707	0.467958	0.253013	-0.0457893	0.245592	0.497344	-0.0617813	0.124211	0.159615	0.530186	-0.124347	0.317978	0.240393	0.578368	0.373396	0.254391	0.275052	-0.180871	0.235597	0.082517	0.390515	-0.297362	0.322141	0.17601	0.302145
SENP1	0.203002	0.380822	0.228608	0.0294091	0.055237	-0.212828	0.160907	0.382536	-0.137353	0.0581621	0.192019	0.157292	-0.179161	-0.0833919	0.199749	-0.222449	-0.2905	0.28819	-0.180417	0.512108	0.0577862	0.235202	-0.280649	0.00754887	0.447444	0.414535	0.535552	0.260306	0.0964559	0.483694	-0.00755034	-0.080299	0.117478	0.486391	0.0429495	0.478769	0.263994	0.377485	0.52704	0.219466	0.497268	0.181242	0.606864	0.0530366	0.332342	-0.0854359	0.466917	0.590537	0.525194
SMAD3	0.382528	0.332296	0.454542	0.186844	-0.145243	-0.014935	0.0165278	0.137735	-0.149802	0.160321	0.335572	0.210054	-0.126895	0.223263	0.0739768	-0.190644	-0.0116691	-0.0023638	-0.0349926	0.174836	0.0518568	-0.178037	-0.10814	-0.206343	-0.0586624	0.435223	-0.0966316	-0.22182	-0.0759047	0.412844	0.0824559	-0.0627297	0.107919	0.314138	0.00572496	0.339701	0.199325	0.285693	0.283751	0.358388	0.173609	-0.270142	-0.0145226	0.076177	0.304496	-0.230928	0.150372	-0.17154	-0.120378
SMAD4	0.19013	0.233025	0.0276254	-0.0419306	0.335648	-0.240497	0.192434	0.420432	0.0537412	-0.110886	-0.0181473	-0.0961887	-0.101569	-0.140834	0.239418	-0.196271	-0.289738	0.0939549	-0.0849676	0.238493	-0.0600621	0.300099	-0.174893	0.0179229	0.269128	0.147401	0.346304	0.19096	0.099992	0.215433	0.198664	0.129511	0.125046	0.281373	0.209574	0.39276	0.266917	0.250919	0.451858	0.135537	0.259688	0.411971	0.383208	0.0785221	0.154931	0.323717	0.28207	0.378765	0.346936
SMC1A	0.280323	0.326731	0.473743	0.351317	-0.159118	-0.257183	-0.215474	0.42851	-0.442881	0.062624	0.31701	0.311516	-0.186829	0.111669	0.0544914	-0.314379	-0.385475	0.225102	-0.0331324	0.381433	-0.0290731	0.15522	-0.274686	0.195909	0.481664	0.67402	0.466993	0.0147047	-0.0801585	0.743952	-0.223306	-0.107568	0.19974	0.648149	-0.0795075	0.388573	0.438474	0.487254	0.612971	0.0560484	0.690573	-0.0756565	0.533286	0.389087	0.449769	-0.384262	0.482492	0.392219	0.338183
SP1	0.450727	0.480987	0.711159	0.296908	-0.31167	-0.176953	0.122129	0.332051	-0.294431	-0.0372787	0.582362	0.500012	-0.16471	0.253506	0.16172	-0.357659	-0.0536693	0.0898792	-0.05329	0.430665	0.139129	-0.0952687	-0.0897304	-0.154096	0.107143	0.616853	0.0844138	-0.119806	0.111385	0.652696	0.00117761	0.0114034	0.094074	0.454471	-0.0139699	0.521403	0.230437	0.519443	0.351189	0.225374	0.40512	-0.250225	0.203137	0.168527	0.519287	-0.357707	0.281801	0.0707618	0.0950883
SPAG5	-0.0438972	-0.0174492	0.0513986	0.0135504	0.185649	-0.287463	-0.340405	0.119848	-0.0745898	0.102791	0.0807702	0.0777737	-0.0172439	-0.357141	-0.0155262	-0.20071	-0.468553	0.372486	-0.0986019	0.288039	0.216361	0.290931	-0.299242	0.179129	0.777011	0.402796	0.737149	0.419342	0.136267	0.405	-0.337564	-0.143422	0.170864	0.549459	-0.23126	0.133664	0.314494	0.369242	0.629141	-0.0525913	0.727272	0.0689716	0.880506	0.352619	0.255632	-0.205809	0.667042	0.779421	0.807756
SPEN	0.236877	0.174902	0.597027	0.479493	-0.221625	-0.233613	-0.412261	0.366329	-0.327122	-0.0743119	0.443695	0.411905	-0.131774	0.156711	-0.185931	-0.20847	-0.45686	0.444798	-0.126413	0.266401	0.167653	0.0977563	-0.331491	0.138073	0.348652	0.757041	0.242935	-0.139745	0.0843547	0.729418	-0.441093	-0.105313	0.262825	0.688868	-0.256254	0.15935	0.453912	0.603119	0.541206	0.0882061	0.672336	-0.310678	0.345887	0.630047	0.524899	-0.574787	0.499685	0.291464	0.255316
SRCAP	0.318568	0.241094	0.614186	0.457067	-0.306928	-0.213352	-0.373603	0.330208	-0.357754	0.0498688	0.426951	0.435652	-0.0991328	0.202091	-0.130554	-0.252859	-0.309139	0.325187	-0.0613808	0.151391	0.162677	0.00410045	-0.182164	0.0621785	0.32205	0.705974	0.150422	-0.230207	-0.0227248	0.728325	-0.437172	-0.123396	0.310074	0.62453	-0.182373	0.118012	0.396784	0.460206	0.418115	0.0165871	0.635511	-0.381801	0.224811	0.527883	0.462842	-0.572152	0.419039	0.144452	0.096789
SUMO1	-0.252216	-0.0912215	-0.556166	-0.440805	0.284466	0.253702	0.536282	-0.192548	0.351245	0.0347519	-0.30563	-0.312321	-0.010013	-0.0605653	0.145371	0.140391	0.178732	-0.184394	0.164937	0.0945803	-0.291817	0.120363	0.0218386	-0.00785407	-0.142383	-0.504097	0.0346186	0.413117	0.0428993	-0.478931	0.519176	0.102377	-0.171242	-0.36248	0.160241	0.146143	-0.250452	-0.244242	-0.186027	0.11989	-0.498618	0.537313	-0.00369101	-0.552794	-0.225723	0.568944	-0.230193	-0.0367376	0.0478152
TERT	-0.0213071	-0.0984507	0.0495781	0.0782078	0.00713636	-0.201929	-0.36735	-0.0653513	-0.0104334	0.034907	0.0481804	0.174302	0.132179	-0.247564	0.0342164	-0.0888875	-0.0984992	0.12277	-0.338226	-0.0823688	0.405554	0.0829121	0.0386466	-0.104716	0.246444	0.00196702	0.226457	-0.0286537	0.22041	0.0705683	-0.192398	0.104885	-0.0614977	0.198211	-0.131636	-0.185139	-0.0571242	0.0552815	0.198447	-0.120993	0.317388	-0.180357	0.309242	0.207285	0.0922011	-0.105345	0.275516	0.357923	0.399953
TGFB1	0.255462	0.0258075	0.0529497	-0.329342	-0.0498439	-0.0779739	0.0348923	-0.138142	0.0167416	0.0323207	-0.187207	0.0317916	0.252644	0.158114	0.280138	-0.203754	0.447717	-0.199592	0.14787	-0.207278	-0.164544	-0.229249	0.55219	-0.00310517	-0.152295	-0.102207	-0.318683	-0.0562462	-0.308356	-0.0988037	0.0300141	0.176133	-0.00384137	-0.248518	0.167244	-0.184541	-0.283813	-0.311393	-0.287458	-0.394043	-0.0888986	-0.11742	-0.287306	-0.0101603	-0.242777	-0.011774	-0.13649	-0.290734	-0.341448
TIMELESS	0.0633348	0.206924	0.0958273	0.0681891	0.197288	-0.28178	-0.17979	0.218452	-0.295584	0.245926	0.0194673	0.024858	0.00115377	-0.258884	0.0199703	-0.255028	-0.382026	0.255002	-0.100488	0.278616	0.0880318	0.354037	-0.180426	0.175632	0.768464	0.453232	0.75892	0.235237	-0.0770342	0.468474	-0.281021	-0.154616	0.11459	0.578525	-0.0817204	0.169954	0.365457	0.356499	0.673876	0.0111116	0.731173	0.0963558	0.824547	0.241777	0.291682	-0.192377	0.611986	0.736732	0.6908
TNKS	0.364164	0.219439	0.308421	0.263559	0.0347348	-0.275161	-0.377448	0.319018	-0.0914281	-0.0750407	0.295996	0.341173	-0.0211766	0.0873334	0.109184	-0.229204	-0.477213	0.30177	-0.103633	0.282588	0.179373	0.103041	-0.131328	-0.0954041	0.284268	0.470017	0.19049	0.0359425	0.148839	0.509454	-0.211794	0.0247756	0.199433	0.586186	-0.137444	0.261416	0.264694	0.509678	0.504446	0.155426	0.478439	0.00595468	0.35423	0.337205	0.310973	-0.122962	0.469258	0.219534	0.347672
TNRC6A	0.207367	0.108767	0.708242	0.427457	-0.324376	-0.189936	-0.352543	0.182467	-0.276042	-0.066153	0.597527	0.551759	-0.0649422	0.0523993	-0.117634	-0.206738	-0.313657	0.308529	-0.240919	0.228742	0.47569	-0.0636327	-0.279676	0.104401	0.206071	0.571714	0.0935506	-0.176684	0.364455	0.613341	-0.346167	-0.182789	0.16358	0.484661	-0.359369	0.24006	0.147299	0.475266	0.28892	0.142114	0.494835	-0.4326	0.18952	0.428183	0.54828	-0.543354	0.329809	0.188961	0.182551
TP53	0.20536	0.127695	0.0380602	0.0117631	0.29133	-0.185301	-0.198121	-0.0211355	-0.114955	0.229118	-0.0594221	0.0383921	0.206322	-0.010669	0.0445173	-0.16833	-0.0900089	0.0302517	-0.0332124	0.042087	0.0734304	0.116619	0.137795	0.0943117	0.312134	0.212349	0.167897	-0.0627124	-0.139954	0.241837	-0.0288697	0.116288	0.137609	0.333395	-0.0475926	-0.00264688	0.0639042	0.185106	0.303925	-0.132109	0.30019	-0.155253	0.197029	0.104803	0.164374	-0.0393825	0.287122	0.177629	0.086787
TSC1	0.175033	0.0279557	0.509248	0.354026	-0.256429	-0.173897	-0.319859	0.153122	-0.146604	-0.164348	0.548009	0.422751	-0.174678	0.0867138	-0.242465	-0.0662374	-0.357155	0.367912	-0.269471	0.271053	0.473606	0.0850531	-0.396922	0.0719474	0.130263	0.500974	0.0648702	-0.14512	0.366253	0.532896	-0.368894	-0.296194	0.215712	0.469327	-0.251157	0.134949	0.226911	0.517391	0.243545	0.126627	0.438648	-0.405454	0.154969	0.34654	0.391202	-0.381453	0.307003	0.144372	0.211315
TSC2	0.0883361	-0.0452854	0.344189	0.24935	-0.045614	-0.218226	-0.604145	0.0647127	-0.19091	0.0751966	0.30102	0.212816	0.0769993	-0.152453	-0.294758	-0.152538	-0.501018	0.484689	-0.0617017	-0.00166808	0.412049	0.115593	-0.314528	0.161853	0.455134	0.605396	0.18852	-0.11069	0.1587	0.5083	-0.548166	-0.313057	0.33846	0.619731	-0.341425	-0.0356086	0.339748	0.444591	0.481492	0.00747444	0.687088	-0.397554	0.331973	0.652804	0.339383	-0.369033	0.566709	0.247287	0.296767
USO1	0.41251	0.385461	0.293885	0.0610702	-0.246533	0.0113518	0.425192	0.273193	-0.0322886	-0.0904377	0.250106	0.356876	-0.269513	0.430273	0.533649	-0.233422	0.23358	-0.0416775	-0.120234	0.390771	-0.204751	-0.281375	0.0983359	-0.343236	-0.382472	-0.0159409	-0.116897	0.0411116	0.035444	0.185204	0.483649	0.401318	0.0430178	0.00569069	0.263562	0.428861	-0.0869157	0.059954	-0.0269031	0.212908	-0.275817	0.190902	-0.163909	-0.276235	0.0961946	0.0316773	-0.154021	-0.20426	-0.085555
USP47	0.1327	0.194936	0.425941	0.610399	-0.295949	-0.0206194	-0.271826	0.151246	-0.369699	0.169208	0.271921	0.272668	-0.106391	0.332202	-0.200686	-0.107775	-0.152594	0.174837	-0.144451	0.167966	-0.0498188	-0.113994	-0.147754	-0.160519	-0.00592113	0.53529	0.118439	-0.340322	-0.0309287	0.34978	-0.293594	0.166809	0.103679	0.445164	-0.264051	0.0547134	0.38726	0.413399	0.402876	0.310378	0.315135	-0.36898	0.0692144	0.193435	0.344534	-0.566206	0.267457	0.0135224	-0.0301834
WEE1	0.291137	0.333767	0.155232	0.0841459	0.0167844	-0.305467	0.136212	0.317218	-0.0477438	0.104342	0.0384539	0.134367	-0.109991	-0.0554467	0.281068	-0.337672	-0.0152464	-0.0395923	-0.0735408	0.131146	-0.011794	0.108954	0.093789	-0.0651628	0.233455	0.0774375	0.387146	0.0222455	0.0241289	0.274486	0.105275	0.313443	0.13333	0.191088	0.0789699	0.277823	0.0536898	0.109332	0.251009	-0.0294351	0.238546	0.0793846	0.237265	0.0670338	0.18581	0.00424205	0.169881	0.273189	0.180956
WNK1	0.39608	0.406871	0.615455	0.458753	-0.339995	-0.103475	-0.112412	0.384845	-0.318152	-0.0777924	0.402067	0.303345	-0.186986	0.444537	0.0273456	-0.179433	-0.167064	0.227749	-0.0897378	0.315565	-0.0942144	-0.186933	-0.188437	-0.145141	-0.0915747	0.724403	-0.107892	-0.339877	-0.101131	0.529368	-0.0688197	-0.0373821	0.149415	0.404808	-0.0826509	0.3088	0.366956	0.4162	0.307776	0.369383	0.303707	-0.240373	-0.0262632	0.339004	0.341516	-0.432618	0.194229	-0.141891	-0.174783
WRN	0.355556	0.406931	0.368041	0.145353	-0.00866217	-0.159177	0.0820087	0.442289	-0.132883	0.0309461	0.471672	0.412005	-0.267122	0.0461704	0.276823	-0.230651	-0.284648	0.20404	-0.147699	0.546073	0.103168	0.102713	-0.317589	-0.0948676	0.23174	0.400017	0.374714	0.180291	0.232583	0.595714	0.0201205	-0.125267	0.0691081	0.521714	0.000245292	0.581404	0.129704	0.452483	0.499135	0.194918	0.368355	0.0417969	0.428313	-0.0267774	0.33826	-0.0644551	0.298762	0.337672	0.412232
XPA	0.0250002	0.000183557	0.0490753	0.0799103	-0.0947175	0.0911158	0.21332	0.00286797	-0.0768402	-0.00903379	0.131142	0.0816211	-0.192425	0.232694	-0.0439032	0.0190248	0.00952348	0.0646587	-0.154953	0.178682	0.0533883	-0.0413609	-0.180765	-0.151485	-0.224422	-0.00217046	-0.0363343	-0.0507323	0.235858	-0.0267612	0.120634	0.132789	-0.0191645	0.125085	0.0589278	0.149703	0.0215766	0.108093	0.0766695	0.129021	-0.154847	-0.0961588	-0.0165887	-0.212959	0.00309905	0.0119366	-0.0765961	-0.0505985	0.0625014
XRCC5	0.0910775	0.235232	-0.240494	-0.265798	0.368074	-0.158218	0.139193	0.340157	-0.0505122	0.223655	-0.097948	-0.126513	-0.0521078	-0.0560069	0.2018	-0.15473	-0.254243	0.20894	0.0310167	0.41874	-0.30497	0.425597	-0.194451	0.220865	0.390401	0.233275	0.581191	0.426811	-0.113141	0.232549	0.164687	-0.00427889	0.104632	0.335677	0.139306	0.36074	0.335093	0.341746	0.559136	-0.0246415	0.282645	0.527051	0.532267	-0.00315579	0.106473	0.306943	0.356483	0.417666	0.399348
XRCC6	0.0773965	0.0354193	-0.377807	-0.415581	0.457098	0.0314617	0.192912	0.0321729	0.579435	0.217159	-0.309637	-0.283468	0.0397637	-0.079345	0.289982	-0.106159	-0.0418584	0.054488	0.233358	0.0730046	-0.364925	-0.0203794	0.0384937	-0.0175254	0.112791	-0.134841	0.107006	0.67083	-0.140806	-0.134032	0.264896	0.0611114	-0.0289452	-0.0153389	0.325903	0.182693	-0.072429	-0.145121	0.212327	-0.0398514	-0.0353852	0.548127	0.210469	-0.172472	-0.175704	0.418545	0.128328	0.119917	0.183153
XRN1	0.275852	0.27983	0.517702	0.238103	-0.313947	0.0339681	0.198942	0.318634	-0.0489358	-0.231299	0.671688	0.666777	-0.243116	0.1868	0.0233112	-0.0589823	-0.0970148	0.0621457	-0.0911404	0.453355	0.24849	-0.0875654	-0.236779	-0.0467399	-0.0695317	0.129108	-0.0237225	0.0295691	0.527908	0.430711	0.0437277	-0.0376998	-0.0403091	0.221148	0.0473175	0.472791	-0.129662	0.308938	0.0346814	0.182625	0.0286139	-0.0647118	0.0282433	-0.0824154	0.429965	-0.14848	-0.0338683	0.0478389	0.200065
[truncated: 79 more columns]
